# Supplementary material for: Silicon – single molecule – silicon circuits
Source: Chem Sci. 2021 Oct 29;12(48):15870–81. doi: 10.1039/d1sc04943g (PMC8672724; doi:10.1039/d1sc04943g)
Supplement: SC-012-D1SC04943G-s001 [file SC-012-D1SC04943G-s001.txt]

Table of Contents
=================

 1. Fig.   2, d= 24.6, H-terminated flat surfaces
 2. Fig.   3, d= 36.571, H-terminated tipped surfaces
 3. Fig. S3a, d= 27.171, H-terminated tipped surfaces
 4. Fig. S3a, d= 29.171, H-terminated tipped surfaces
 5. Fig. S3a, d= 32.171, H-terminated tipped surfaces
 6. Fig. S3a, d= 34.771, H-terminated tipped surfaces
 7. Fig. S3a, d= 35.371, H-terminated tipped surfaces
 8. Fig. S3a, d= 36.571, H-terminated tipped surfaces
 9. Fig. S3a, d= 37.371, H-terminated tipped surfaces
10. Fig.   4, d= 37.371, unterminated tipped surfaces
11. Fig.  S4, d= 27.171, unterminated tipped surfaces
12. Fig.  S4, d= 29.171, unterminated tipped surfaces
13. Fig.  S4, d= 32.171, unterminated tipped surfaces
14. Fig.  S4, d= 34.771, unterminated tipped surfaces
15. Fig.  S4, d= 35.371, unterminated tipped surfaces
16. Fig.  S4, d= 36.571, unterminated tipped surfaces
17. Fig.  S4, d= 37.371, unterminated tipped surfaces
18. Fig.   5, d= 30.2, unterminated tipped surfcaes MD
19. Fig.  S6, d= 32.2, unterminated tipped surfcaes MD
20. Fig.   5, d= 34.2, unterminated tipped surfcaes MD
21. Fig.  S6, d= 36.2, unterminated tipped surfcaes MD
22. Fig.  S6, d= 36.2, unterminated tipped surfcaes MD
23. Fig.  S6, d= 37.2, MD REDUCTION
24. Fig.   5, d= 38.2, unterminated tipped surfcaes MD
25. Fig.    6, d= 36.7, reformed SAM MD
26. Fig. S10b, d= 37.7, reformed SAM MD
27. Fig. S10c, d= 38.7, reformed SAM MD
28. Fig. S10d, d= 40.7, reformed SAM MD
29. Fig. S10e, d= 39.7, reformed SAM MD
30. Fig. S10f, d= 39.7, reformed SAM MD
31. Fig. S10g, d= 39.7, reformed SAM MD
32. Fig. S2, d= 27.171, cluster model
33. Fig. S2, d= 29.171, cluster model
34. Fig. S2, d= 32.171, cluster model
35. Fig. S2, d= 34.771, cluster model
36. Fig. S2, d= 35.371, cluster model
37. Fig. S2, d= 36.571, cluster model
38. Fig. S2, d= 37.371, cluster model
39. Fig. S2, d= 40.171, cluster model
40. Fig. S5, d= 20.4, pulling Si apart
41. Fig. S5, d= 21.2, pulling Si apart
42. Fig. S5, d= 22.4, pulling Si apart
43. Fig. S5, d= 23.6, pulling Si apart
44. Fig. S5, d= 25.0, pulling Si apart
45. Fig. S5, d= 26.0, pulling Si apart
46. Fig. S5, d= 27.2, pulling Si apart
47. Fig. S5, d= 27.6, pulling Si apart
48. Fig. S5, d= 28.0, pulling Si apart
49. Fig. S5, d= 28.4, pulling Si apart
50. Fig. S5, d= 31.2, pulling Si apart
51. Fig. S7, d= 37.2, simulation with water in gap
52. Fig. S8a, TCB reacting with broken Si bottom tip
53. Fig. S8b, TCB reacting with broken Si bottom tip
54. Fig. S8c, TCB reacting with broken Si bottom tip
55. Fig. S8d, TCB reacting with broken Si bottom tip
56. Fig. S8e, TCB reacting with broken Si bottom tip
57. Fig. S9a, d= 34.7, reformed SAM series l
58. Fig. S9a, d= 35.7, reformed SAM series l
59. Fig. S9a, d= 36.7, reformed SAM series l
60. Fig. S9a, d= 37.7, reformed SAM series l
61. Fig. S9a, d= 38.7, reformed SAM series l
62. Fig. S9a, d= 39.7, reformed SAM series l
63. Fig. S9a, d= 40.7, reformed SAM series l
64. Fig. S9a, d= 41.2, reformed SAM series l
65. Fig. S9a, d= 34.7, reformed SAM series m
66. Fig. S9a, d= 35.7, reformed SAM series m
67. Fig. S9a, d= 36.7, reformed SAM series m
68. Fig. S9a, d= 37.7, reformed SAM series m
69. Fig. S9a, d= 38.7, reformed SAM series m
70. Fig. S9a, d= 39.7, reformed SAM series m
71. Fig. S9a, d= 40.7, reformed SAM series m
72. Fig. S9a, d= 41.2, reformed SAM series m
73. Fig. S9a, d= 34.7, reformed SAM series n
74. Fig. S9a, d= 35.7, reformed SAM series n
75. Fig. S9a, d= 36.7, reformed SAM series n
76. Fig. S9a, d= 37.7, reformed SAM series n
77. Fig. S9a, d= 38.7, reformed SAM series n
78. Fig. S9a, d= 39.7, reformed SAM series n
79. Fig. S9a, d= 40.7, reformed SAM series n
80. Fig. S9a, d= 41.2, reformed SAM series n
 
_______________________________________________________________________________
 
 1. Fig.   2, d= 24.6, H-terminated flat surfaces
 
E=-1040.8143 eV
box:  11.480586 0 0   5.740293   9.942479 0 0 0  50.000000
Kpoints:  2  2  1
basis: NGX=  56 NGY=  56 NGZ= 250 NGXF= 112 NGYF= 112 NGZF= 500
 
16   -2.141022   -1.201166   14.237700
16    2.141022    1.201166   22.176300
14    4.036286   -2.092264    1.997050
14   -7.444300   -4.301704    2.778210
14   -5.530869   -0.987544    2.778210
14    7.863148    4.536055    1.997050
14    0.209424    4.536055    1.997050
14   -7.444300   -4.301704    5.121670
14   -3.617438   -2.092264    1.997050
14    5.949717    1.221895    1.997050
14   -5.530869   -0.987544    5.121670
14   -3.617438   -4.301704    2.778210
14   -5.530869   -3.196984    5.902830
14   -1.704007   -0.987544    2.778210
14   -3.617438    2.326615    2.778210
14   -3.617438    0.117175    5.902830
14    4.036286    4.536055    1.997050
14   -3.617438   -4.301704    5.121670
14   -5.539467   -3.201574    8.241300
14    0.209419   -2.092264    1.997050
14   -1.704007    1.221895    1.997050
14   -1.704007   -0.987544    5.121670
14   -3.617438    2.326615    5.121670
14   -3.618811    0.120713    8.248140
14    0.209419   -4.301704    2.778210
14   -1.704007   -3.196984    5.902830
14    4.031565   -2.093416    9.025910
14   -3.627047   -2.094467    9.009960
14    0.206985    4.533379    9.027300
14    2.122859   -0.987544    2.778210
14    0.209419    2.326615    2.778210
14    0.209419    0.117175    5.902830
14   -1.704007    3.431335    5.902830
14    5.949374    1.223642    9.038790
14   -1.703741    1.220034    9.040380
14    0.209419   -4.301704    5.121670
14   -1.704491   -3.196742    8.249250
14    4.036512   -2.092737   11.368000
14   -3.637439   -2.101231   11.344500
14    0.209412    4.539545   11.369600
14    2.122859    1.221895    1.997050
14    2.122859   -0.987544    5.121670
14    0.209419    2.326615    5.121670
14    0.208838    0.116306    8.251320
14   -1.706938    3.427860    8.248020
14    5.951935    1.221578   11.386200
14   -1.707009    1.218138   11.390400
14    2.122859   -3.196984    5.902830
14    0.205026   -2.090407    9.045500
14    4.036787    4.537628    9.039940
14   -7.445019   -4.300795   12.139600
14   -5.534291   -0.990355   12.144400
14   -3.621605   -4.299402   12.144400
14   -1.735059   -1.002573   12.140400
14    4.036289    2.326615    2.778210
14    4.036289    0.117175    5.902830
14    2.122859    3.431335    5.902830
14    2.122594    1.222607    9.032820
14   -3.617019    2.325883   12.159500
14    0.209448    2.332745   12.138100
14    2.115658   -3.197621    8.249830
14    0.202567   -2.094524   11.398700
14    4.035366    4.538585   11.387100
14    7.860863    4.533023   11.381600
14    4.036289    2.326615    5.121670
14    4.036948    0.118326    8.248440
14    2.124262    3.432465    8.248750
14    2.123582    1.223387   11.378600
14    0.209791   -4.304811   12.159800
14    2.127377   -0.987802   12.140400
14    7.861763    4.535152    9.035970
14    5.949719    3.431335    5.902830
14    4.036280    2.326874   12.149100
14    5.948754    3.432133    8.250130
14   -5.948754   -3.432133   28.163900
14   -4.036280   -2.326874   24.264900
14   -5.949719   -3.431335   30.511200
14   -7.861763   -4.535152   27.378000
14   -2.127377    0.987802   24.273600
14   -0.209791    4.304811   24.254200
14   -2.123582   -1.223387   25.035400
14   -2.124262   -3.432465   28.165200
14   -4.036948   -0.118326   28.165500
14   -4.036289   -2.326615   31.292300
14   -7.860863   -4.533023   25.032400
14   -4.035366   -4.538585   25.026800
14   -0.202567    2.094524   25.015300
14   -2.115658    3.197621   28.164200
14   -0.209448   -2.332745   24.275800
14    3.617019   -2.325883   24.254500
14   -2.122594   -1.222607   27.381200
14   -2.122859   -3.431335   30.511200
14   -4.036289   -0.117175   30.511200
14   -4.036289   -2.326615   33.635800
14    1.735059    1.002573   24.273600
14    3.621605    4.299402   24.269600
14    5.534291    0.990355   24.269600
14    7.445019    4.300795   24.274400
14   -4.036787   -4.537628   27.374000
14   -0.205026    2.090407   27.368500
14   -2.122859    3.196984   30.511200
14    1.707009   -1.218138   25.023600
14   -5.951935   -1.221578   25.027700
14    1.706938   -3.427860   28.166000
14   -0.208838   -0.116306   28.162700
14   -0.209419   -2.326615   31.292300
14   -2.122859    0.987544   31.292300
14   -2.122859   -1.221895   34.416900
14   -0.209412   -4.539545   25.044400
14    3.637439    2.101231   25.069500
14   -4.036512    2.092737   25.046000
14    1.704491    3.196742   28.164700
14   -0.209419    4.301704   31.292300
14    1.703741   -1.220034   27.373600
14   -5.949374   -1.223642   27.375200
14    1.704007   -3.431335   30.511200
14   -0.209419   -0.117175   30.511200
14   -0.209419   -2.326615   33.635800
14   -2.122859    0.987544   33.635800
14   -0.206985   -4.533379   27.386700
14    3.627047    2.094467   27.404000
14   -4.031565    2.093416   27.388100
14    1.704007    3.196984   30.511200
14   -0.209419    4.301704   33.635800
14    3.618811   -0.120713   28.165800
14    3.617438   -2.326615   31.292300
14    1.704007    0.987544   31.292300
14    1.704007   -1.221895   34.416900
14   -0.209419    2.092264   34.416900
14    5.539467    3.201574   28.172700
14    3.617438    4.301704   31.292300
14   -4.036286   -4.536055   34.416900
14    3.617438   -0.117175   30.511200
14    3.617438   -2.326615   33.635800
14    1.704007    0.987544   33.635800
14    5.530869    3.196984   30.511200
14    3.617438    4.301704   33.635800
14    5.530869    0.987544   31.292300
14   -5.949717   -1.221895   34.416900
14    3.617438    2.092264   34.416900
14    7.444300    4.301704   31.292300
14   -0.209424   -4.536055   34.416900
14   -7.863148   -4.536055   34.416900
14    5.530869    0.987544   33.635800
14    7.444300    4.301704   33.635800
14   -4.036286    2.092264   34.416900
 6   -0.664360   -0.558530   15.117200
 6   -0.997906   -0.479004   16.602400
 6    0.178523   -0.029715   17.463500
 6   -0.178523    0.029715   18.950500
 6    0.997906    0.479004   19.811600
 6    0.664360    0.558530   21.296800
 1    0.177902   -1.241654   14.934100
 1   -0.402239    0.430781   14.713900
 1   -1.341383   -1.468622   16.949000
 1   -1.844813    0.212972   16.745700
 1    0.529120    0.961480   17.128200
 1    1.031566   -0.714191   17.315700
 1   -7.438979   -4.297641   13.643700
 1   -5.539826   -1.008748   13.645900
 1   -3.640327   -4.298018   13.645400
 1   -3.615996    2.336977   13.662300
 1    0.221676    2.356230   13.642800
 1    0.219972   -4.311071   13.662900
 1    2.163786   -0.985772   13.643600
 1    4.030822    2.323407   13.653000
 1   -4.030822   -2.323407   22.761000
 1   -2.163786    0.985772   22.770400
 1   -0.219972    4.311071   22.751100
 1   -0.221676   -2.356230   22.771200
 1    3.615996   -2.336977   22.751700
 1    3.640327    4.298018   22.768600
 1    5.539826    1.008748   22.768100
 1    7.438979    4.297641   22.770300
 1   -1.031566    0.714191   19.098300
 1   -0.529120   -0.961480   19.285800
 1    1.844813   -0.212972   19.668300
 1    1.341383    1.468622   19.465000
 1    0.402239   -0.430781   21.700000
 1   -0.177902    1.241654   21.479800
 
_______________________________________________________________________________
 
 2. Fig.   3, d= 36.571, H-terminated tipped surfaces
 
E=-1254.6084 eV
box:  11.480586 0 0   5.740293   9.942479 0 0 0  55.000000
Kpoints:  2  2  1
basis: NGX=  56 NGY=  56 NGZ= 270 NGXF= 112 NGYF= 112 NGZF= 540
 
16   15.337510    8.832634   20.331392
16    1.895808    1.141444   27.461295
14    4.035342    2.331864    1.703564
14   13.602490    5.646024    1.703564
14    5.948768    5.646024    1.703564
14   11.689060    8.960184    1.703564
14    7.862197    2.331864    1.703564
14   15.515920    8.960184    1.703564
14    9.775630    5.646024    1.703564
14   11.689061    2.331864    1.703564
14    7.862205    8.960184    1.703564
14    9.775627    3.436584    2.484714
14    4.035334    6.750744    2.484714
14    4.035342    0.122425    2.484714
14    0.208475    0.122425    2.484714
14    7.862197    0.122425    2.484714
14    2.121912    3.436584    2.484714
14   11.689060    6.750744    2.484714
14    7.862205    6.750744    2.484714
14    5.948772    3.436584    2.484714
14    7.862205    6.750744    4.828184
14    9.775627    3.436584    4.828184
14    0.208475    0.122425    4.828184
14    2.121912    3.436584    4.828184
14    7.862197    0.122425    4.828184
14    4.035342    0.122425    4.828184
14    5.948772    3.436584    4.828184
14   11.689060    6.750744    4.828184
14    4.035334    6.750744    4.828184
14    9.775627    1.227144    5.609334
14   13.602490    7.855464    5.609334
14    4.035342    4.541304    5.609334
14    2.121912    1.227144    5.609334
14    5.948772    1.227144    5.609334
14    9.775635    7.855464    5.609334
14    7.862202    4.541304    5.609334
14    5.948768    7.855464    5.609334
14   11.689061    4.541304    5.609334
14    5.943986    1.213757    7.955039
14    4.046194    4.541337    7.954758
14    7.862861    4.536101    7.955464
14    9.771551    7.852749    7.955048
14    2.112120    1.234231    7.954412
14   11.689233    4.542198    7.954799
14   13.601360    7.850275    7.957880
14    9.772065    1.225582    7.957746
14    5.949889    7.854022    7.957272
14    4.033478    2.329231    8.724334
14    7.852760    2.324454    8.736365
14   13.609694    5.637974    8.736719
14    9.774516    5.643497    8.740322
14    7.860753    8.967937    8.734831
14   15.515194    8.957421    8.741564
14   11.684750    8.946834    8.750486
14   11.679146    2.337682    8.750555
14    5.958979    5.646635    8.750239
14    4.034421    2.328715   11.062200
14    7.851848    2.322947   11.079933
14   13.610028    5.638658   11.080306
14    9.773210    5.641935   11.088215
14    7.857804    8.967193   11.078574
14   15.513601    8.958203   11.089102
14   11.683943    8.938926   11.100980
14    5.961251    5.653322   11.101312
14   11.673311    2.340185   11.101932
14    5.936799    3.433996   11.850542
14    4.035622    0.128288   11.850526
14    2.127525    3.425547   11.851793
14    7.854035    0.110766   11.867349
14    4.041602    6.749003   11.868163
14   11.692708    6.726036   11.879676
14    0.201476    0.128622   11.870934
14    9.751405    3.437981   11.881238
14    7.875877    6.764240   11.879253
14    0.167534    0.157215   14.215075
14    7.967372    7.086931   14.203040
14    4.084852    6.762975   14.211078
14    7.848792    0.069572   14.210824
14    9.427684    3.358650   14.206192
14   11.925897    6.484650   14.202807
14   17.053461    9.784247   33.573752
14    9.250881    2.855223   33.584351
14   13.135205    3.180235   33.582137
14    9.371787    9.872382   33.576916
14    7.791265    6.583029   33.581194
14    5.294168    3.456830   33.592581
14   13.644880    7.821818   15.011070
14    9.725000    1.201795   15.017253
14    5.950824    7.907346   15.014767
14   13.625835    7.785593   17.356085
14    9.681280    1.196620   17.364954
14    5.948691    7.894273   17.362554
14   15.490606    8.938303   18.188242
14    1.728090    1.009625   29.603080
14   11.269255    2.049165   30.430182
14    7.536034    8.748455   30.419973
14    3.589798    2.166132   30.438651
14   11.269792    2.035633   32.777260
14    7.495917    8.739919   32.768969
14    3.575497    2.121526   32.782713
14    9.340378    3.179824   35.908264
14    7.464592    6.503012   35.906143
14   17.017887    9.813597   35.917975
14    5.524933    3.213373   35.915754
14   13.173701    3.194699   35.924557
14    9.363787    9.830955   35.920324
14   15.092224    6.514556   35.938330
14   13.185079    9.812283   35.937906
14   11.280465    6.511998   35.938420
14    5.544514    7.602632   36.688176
14   11.253625    4.294124   36.687034
14    5.535771    0.998817   36.688525
14    1.704763    0.984078   36.699535
14    9.362234    0.976046   36.708196
14    7.443433    4.299990   36.703632
14    3.607747    4.301578   36.711810
14    9.363618    7.619406   36.707916
14   13.185754    7.612434   36.727495
14   11.260493    4.294459   39.037525
14    5.539511    7.603954   39.039513
14    5.535459    0.994114   39.039229
14    1.705450    0.982954   39.046972
14    9.360411    0.973721   39.053046
14    7.444441    4.297349   39.050979
14    3.609441    4.302568   39.054349
14    9.366915    7.615175   39.051702
14   13.184323    7.611246   39.064967
14   11.271240    2.087650   39.831119
14    7.449022    8.714427   39.830894
14    3.618821    2.090196   39.831287
14    5.529962    5.399315   39.834360
14   15.105558    8.707473   39.833982
14    7.449424    2.087618   39.833807
14    9.356395    5.404009   39.834751
14   13.173167    5.398644   39.835048
14   11.274585    8.727799   39.834854
14    5.531818    5.401175   42.179800
14   11.272111    2.087015   42.179800
14    9.358677    5.401175   42.179800
14    7.445244    2.087015   42.179800
14   11.272107    8.715335   42.179800
14   15.098967    8.715335   42.179800
14   13.185537    5.401175   42.179800
14    3.618389    2.087015   42.179800
14    7.445252    8.715335   42.179800
14   13.185545    3.191735   42.960950
14    5.531819    3.191735   42.960950
14   11.272107    6.505895   42.960950
14   13.185537    9.820054   42.960950
14    9.358682    9.820054   42.960950
14   15.098967    6.505895   42.960950
14   17.012404    9.820054   42.960950
14    7.445252    6.505895   42.960950
14    9.358674    3.191735   42.960950
14   11.272107    6.505895   45.304420
14    9.358674    3.191735   45.304420
14    5.531819    3.191735   45.304420
14   15.098967    6.505895   45.304420
14    9.358682    9.820054   45.304420
14   17.012404    9.820054   45.304420
14   13.185537    9.820054   45.304420
14   13.185545    3.191735   45.304420
14    7.445252    6.505895   45.304420
14    9.358674    0.982295   46.085570
14    5.531818    7.610615   46.085570
14    7.445249    4.296455   46.085570
14    1.704959    0.982295   46.085570
14    9.358682    7.610615   46.085570
14    5.531819    0.982295   46.085570
14   11.272111    4.296455   46.085570
14    3.618389    4.296455   46.085570
14   13.185537    7.610615   46.085570
 6   16.819110    9.786385   20.874683
 6    5.611352    9.551419   22.359500
 6   10.249949    0.127030   23.286385
 6   16.225770    9.776960   24.772431
 6   11.723899    0.521601   25.356111
 6    0.361172    0.322186   26.864698
 1    7.862296    8.959603    0.200376
 1   15.515433    8.959631    0.200379
 1    5.948258    5.644385    0.200431
 1    9.775511    5.645683    0.200388
 1    7.861688    2.331534    0.200390
 1   13.602043    5.645695    0.200377
 1    4.035349    2.331443    0.200407
 1   11.689709    2.332051    0.200415
 1   11.688121    8.960311    0.200418
 1    5.899206    3.414530   13.351585
 1    4.038907    0.168343   13.351489
 1    2.160135    3.402239   13.352842
 1    7.987555    3.684415   14.449102
 1   12.365929    5.075085   14.445889
 1    8.970010    8.170894   14.448144
 1    6.618156    0.767472   14.715717
 1    4.092394    5.348380   14.716918
 1    1.388718    0.871594   14.720431
 1   10.668842    6.723583   14.966658
 1    8.385652    5.876565   14.965033
 1   10.264989    4.326316   14.969840
 1   10.849706    1.980026   17.885270
 1    6.020518    6.482253   17.859631
 1    8.429428    1.876427   17.831172
 1   13.652788    6.360488   17.818905
 1    7.174219    8.611906   17.847106
 1   12.363134    8.415943   17.859062
 1   10.898479    0.911233   20.674136
 1    6.198169    9.462248   20.270668
 1    5.766610    8.472449   22.532653
 1    0.827968    0.105547   22.594576
 1   15.028773    9.621304   22.986279
 1   10.138283    1.216316   23.140659
 1    9.596626    0.156623   25.341153
 1   16.306761    8.685693   24.922852
 1   11.685261    1.602347   25.137632
 1    1.157081    0.138386   24.873404
 1   10.976568    0.761932   27.383721
 1    6.147720    9.194945   27.118148
 1   10.045863    1.326415   29.948046
 1    3.554407    3.592322   29.980293
 1    6.366886    7.966102   29.898856
 1    8.787480    8.068125   29.953042
 1   11.191681    3.460572   29.931745
 1    4.854503    1.542870   29.931646
 1    8.832698    4.064662   32.820505
 1    6.953944    5.614462   32.818962
 1    6.551526    3.215846   32.829666
 1   15.831499    9.070840   33.069081
 1   13.126546    4.594963   33.076754
 1   10.603206    9.175946   33.071726
 1    8.249960    1.770098   33.339741
 1    4.856233    4.866983   33.349764
 1    9.231650    6.255614   33.341006
 1   15.058583    6.537905   34.437295
 1   13.179357    9.771460   34.436793
 1   11.317814    6.525954   34.437376
 1    5.532214    0.981616   47.588719
 1    5.530663    7.610051   47.588725
 1   13.185388    7.610435   47.588744
 1    3.618519    4.296035   47.588754
 1    9.358502    7.610432   47.588770
 1    7.444806    4.295975   47.588745
 1   11.272264    4.297045   47.588727
 1    1.704827    0.982012   47.588778
 1    9.358406    0.982025   47.588767
 
_______________________________________________________________________________
 
 3. Fig. S3a, d= 27.171, H-terminated tipped surfaces
 
E=-1253.4089 eV
box:  11.480586 0 0   5.740293   9.942479 0 0 0  55.000000
Kpoints:  2  2  1
basis: NGX=  56 NGY=  56 NGZ= 270 NGXF= 112 NGYF= 112 NGZF= 540
 
16   15.237641    9.223392   20.312578
16    1.657087    2.035958   18.149393
14    7.862094    8.960060    1.703564
14    7.862094    6.750620    2.484714
14    5.948657    5.645900    1.703564
14    9.775519    5.645900    1.703564
14    7.862094    6.750620    4.828184
14    4.035223    6.750620    2.484714
14    5.948661    3.436460    2.484714
14    9.775516    3.436460    2.484714
14   11.688950    6.750620    2.484714
14    9.775524    7.855340    5.609334
14    7.862091    4.541180    5.609334
14    5.948657    7.855340    5.609334
14    4.035223    6.750620    4.828184
14    4.035231    2.331740    1.703564
14    7.862086    2.331740    1.703564
14    5.948661    3.436460    4.828184
14   11.688950    2.331740    1.703564
14    9.775516    3.436460    4.828184
14   13.602380    5.645900    1.703564
14   11.688950    8.960060    1.703564
14   11.688950    6.750620    4.828184
14    9.716331    7.815742    7.940009
14    7.828294    4.503172    7.949029
14    5.926828    7.822448    7.949953
14    4.035231    4.541180    5.609334
14    4.035231    0.122301    2.484714
14    2.121801    3.436460    2.484714
14    7.862086    0.122301    2.484714
14    5.948661    1.227020    5.609334
14    9.775516    1.227020    5.609334
14   11.688950    4.541180    5.609334
14   13.602380    7.855340    5.609334
14    9.726415    5.611123    8.738714
14    7.822125    8.941662    8.744547
14   11.631043    8.900557    8.690077
14    7.820843    2.292417    8.729101
14    5.933509    5.617158    8.757055
14    2.121801    3.436460    4.828184
14    4.025006    4.513490    7.953755
14    4.035231    0.122301    4.828184
14    7.862086    0.122301    4.828184
14    5.912984    1.184146    7.948301
14    9.746542    1.199398    7.955511
14   11.654490    4.517259    7.958923
14   13.573775    7.818627    7.948930
14    9.692169    5.597636   11.086335
14    7.798236    8.923687   11.094517
14   11.589588    8.865285   11.013695
14    7.807159    2.259890   11.069074
14    5.922113    5.596400   11.111110
14    2.121801    1.227020    5.609334
14    4.004144    2.298984    8.721511
14   11.647623    2.311328    8.758807
14   13.582730    5.604465    8.722284
14   15.492379    8.921369    8.717089
14   11.628992    6.665199   11.823748
14    9.695953    3.393844   11.881247
14    7.807849    6.729917   11.928484
14    5.895437    3.371578   11.849021
14    7.773416   -0.000251   11.717922
14    3.993198    6.692864   11.855667
14    0.208364    0.122301    4.828184
14    2.081460    1.209254    7.956885
14    3.989268    2.281785   11.057715
14   11.626412    2.301033   11.114340
14   13.563961    5.588660   11.059070
14   15.482823    8.892352   11.051790
14   11.801210    6.362859   14.136008
14    9.294065    3.261926   14.188933
14    7.844400    7.054129   14.276081
14    7.642315   -0.116557   14.013978
14    3.979294    6.680202   14.199968
14    0.208364    0.122301    2.484714
14    3.986415    0.077883   11.837148
14    2.086894    3.382307   11.850513
14   13.503635    7.688992   14.976479
14    9.466521    1.041731   14.821687
14    5.796500    7.852404   15.074132
14   13.462828    7.456106   17.328606
14    8.627844    0.824197   16.967314
14    5.715855    8.076598   17.426352
14   15.107752    8.901249   18.174235
14   15.515810    8.960060    1.703564
14    0.138390    0.085951   11.876000
14    0.010623    0.078913   14.219215
14   11.425572    0.011488   24.124326
14   17.069309    9.870767   26.481227
14    9.382856    3.000533   24.214951
14   11.468521    2.268883   23.533481
14    9.403354    3.220794   26.542848
14   13.334436    3.305730   24.414865
14   12.206134    3.074649   21.485659
14   11.324123    4.315189   27.324087
14    9.407991    1.005065   27.301058
14    7.508587    4.363673   27.298232
14   13.295576    3.213702   26.705335
14   11.332365    6.520025   26.534671
14   11.295054    4.316917   29.662008
14    9.389718    0.994237   29.648539
14    7.509711    6.558502   26.434363
14    5.598122    3.248438   26.561711
14    7.484859    4.335114   29.646932
14    9.411265    7.632544   27.294336
14   13.230552    7.639944   27.311761
14   11.297299    2.102834   30.436030
14    9.391259    5.427144   30.442355
14   13.206953    5.425560   30.441466
14    7.478799    2.115479   30.427578
14    7.839898    6.724460   24.083742
14    5.593101    7.651216   27.249055
14    5.433356    3.511113   24.245646
14    5.585223    1.023992   27.301643
14    3.710683    4.352879   27.400939
14    5.579477    5.439096   30.447198
14    9.416169    9.850762   26.534120
14    9.394606    7.630950   29.644074
14   15.142200    6.535151   26.543655
14   13.230308    9.846188   26.528864
14   13.214750    7.634263   29.653194
14   11.272220    2.087139   32.779830
14    9.358788    5.401299   32.779830
14   13.185650    5.401299   32.779830
14    5.568125    1.011787   29.647074
14    7.445355    2.087139   32.779830
14    7.582064    8.907158   23.273451
14    5.571781    7.634241   29.614645
14    3.694931    2.215707   23.443876
14    3.666364    4.335757   29.717585
14    5.531929    5.401299   32.779830
14    3.715349    0.015758   24.195035
14    7.476345    8.719329   30.440778
14   11.300937    8.742471   30.433150
14   15.134311    8.726778   30.430049
14   13.185660    3.191859   33.560980
14    9.358785    3.191859   33.560980
14   11.272220    6.506019   33.560980
14    7.445363    6.506019   33.560980
14   15.099080    6.506019   33.560980
14    3.649187    2.105120   30.438161
14    5.531930    3.191859   33.560980
14    7.527485    9.119928   20.907669
14    3.908888    2.085331   21.098583
14    7.445363    8.715459   32.779830
14   11.272220    8.715459   32.779830
14   15.099080    8.715459   32.779830
14   13.185660    3.191859   35.904450
14    9.358785    3.191859   35.904450
14   11.272220    6.506019   35.904450
14    7.445363    6.506019   35.904450
14   15.099080    6.506019   35.904450
14    1.735150    0.984678   29.676945
14    3.618500    2.087139   32.779830
14    5.531930    3.191859   35.904450
14    1.829397    1.458566   20.218529
14    9.358793    9.820178   33.560980
14   13.185650    9.820178   33.560980
14   17.012520    9.820178   33.560980
14   11.272220    4.296579   36.685600
14    9.358785    0.982419   36.685600
14    7.445360    4.296579   36.685600
14    9.358793    7.610739   36.685600
14   13.185650    7.610739   36.685600
14    5.531929    7.610739   36.685600
14    1.758621    0.979408   27.344092
14    5.531930    0.982419   36.685600
14    3.618500    4.296579   36.685600
14    9.358793    9.820178   35.904450
14   13.185650    9.820178   35.904450
14   17.012520    9.820178   35.904450
14    1.705070    0.982419   36.685600
 6   11.307848    2.239941   18.002553
 6   10.729868    3.616962   18.393219
 6    9.425201    3.658296   19.255129
 6    9.219872    2.541777   20.311400
 6    7.937415    1.704860   20.210836
 6    8.042972    0.301457   20.813567
 1    7.860826    8.960400    0.200375
 1    5.943031    5.641692    0.200318
 1    9.776732    5.643564    0.200358
 1    4.031137    2.330189    0.200437
 1    7.860542    2.329534    0.200395
 1   11.689109    2.331102    0.200465
 1   13.599519    5.643988    0.200436
 1   11.686595    8.959275    0.200456
 1    5.851714    3.351788   13.348981
 1   12.190800    4.933705   14.347448
 1   10.528350    6.610558   14.871901
 1    7.876418    3.674895   14.422338
 1   10.176436    4.102660   15.049964
 1    8.838956    8.141241   14.540728
 1    8.268446    5.837296   15.026362
 1    6.400298    0.591116   14.465758
 1    4.019223    5.256847   14.679882
 1    4.030578    0.099993   13.337663
 1    2.138791    3.365940   13.350243
 1   13.680030    5.999800   17.618097
 1   12.110479    7.845350   17.845940
 1    8.757319    2.147419   17.601407
 1    7.147337    0.600852   16.817234
 1    5.959283    6.744958   18.070603
 1    6.827128    9.003247   17.811378
 1   15.513695    8.958995    0.200401
 1    1.139479    0.876686   14.807505
 1   15.922410    9.329506   23.556657
 1    8.951291    4.224587   23.482347
 1    8.449100    1.881281   23.868719
 1   13.337466    4.751307   24.018647
 1   11.195204    3.985650   20.903730
 1   13.347068    4.005316   21.795475
 1   11.355652    6.510431   25.032973
 1    7.026105    5.755576   23.295589
 1    9.285871    6.409235   23.855465
 1    6.710370    3.236883   23.526099
 1    5.042160    4.930958   23.986644
 1   15.098874    6.510037   25.043585
 1   13.215145    9.824409   25.026097
 1   10.689019    9.261835   23.691910
 1    6.393664    8.289790   20.401951
 1    8.791853    8.525154   20.355482
 1    4.364289    3.402199   20.547900
 1    4.986752    1.070256   20.852876
 1   11.274492    4.297456   38.188790
 1    9.358825    0.982434   38.188779
 1    7.445569    4.293428   38.188879
 1    9.364030    7.614644   38.188974
 1   13.187722    7.614742   38.188800
 1    5.530442    7.613104   38.188816
 1    5.534515    0.983949   38.188717
 1    3.620258    4.296898   38.188818
 1   12.865110    9.669793   20.626466
 1    1.706329    0.984308   38.188787
 1   10.854882    1.420941   18.577035
 1   11.517812    4.171015   18.919231
 1   10.542301    4.188141   17.469975
 1    8.549526    3.686764   18.589317
 1    9.421307    4.638733   19.758213
 1   10.070309    1.840238   20.282049
 1    9.250944    2.983681   21.318179
 1    7.601844    1.621337   19.167970
 1    7.113622    2.216983   20.736373
 1    8.179699    0.353896   21.906178
 1   11.124947    2.018567   16.940102
 
_______________________________________________________________________________
 
 4. Fig. S3a, d= 29.171, H-terminated tipped surfaces
 
E=-1253.9764 eV
box:  11.480586 0 0   5.740293   9.942479 0 0 0  55.000000
Kpoints:  2  2  1
basis: NGX=  56 NGY=  56 NGZ= 270 NGXF= 112 NGYF= 112 NGZF= 540
 
16   15.360561    8.637439   20.296039
16    1.868178    1.619352   20.106325
14    7.862094    8.960060    1.703564
14    7.862094    6.750620    2.484714
14    5.948657    5.645900    1.703564
14    9.775519    5.645900    1.703564
14    7.862094    6.750620    4.828184
14    4.035223    6.750620    2.484714
14    5.948661    3.436460    2.484714
14    9.775516    3.436460    2.484714
14   11.688950    6.750620    2.484714
14    9.775524    7.855340    5.609334
14    7.862091    4.541180    5.609334
14    5.948657    7.855340    5.609334
14    4.035223    6.750620    4.828184
14    4.035231    2.331740    1.703564
14    7.862086    2.331740    1.703564
14    5.948661    3.436460    4.828184
14   11.688950    2.331740    1.703564
14    9.775516    3.436460    4.828184
14   13.602380    5.645900    1.703564
14   11.688950    8.960060    1.703564
14   11.688950    6.750620    4.828184
14    9.745315    7.829022    7.946028
14    7.846398    4.514404    7.948051
14    5.938745    7.837336    7.952797
14    4.035231    4.541180    5.609334
14    4.035231    0.122301    2.484714
14    2.121801    3.436460    2.484714
14    7.862086    0.122301    2.484714
14    5.948661    1.227020    5.609334
14    9.775516    1.227020    5.609334
14   11.688950    4.541180    5.609334
14   13.602380    7.855340    5.609334
14    9.750992    5.619571    8.731731
14    7.844484    8.950795    8.735293
14   11.657969    8.920097    8.718151
14    7.840202    2.304616    8.732834
14    5.948956    5.629598    8.745753
14    2.121801    3.436460    4.828184
14    4.037754    4.525390    7.950766
14    4.035231    0.122301    4.828184
14    7.862086    0.122301    4.828184
14    5.933212    1.194765    7.949885
14    9.763292    1.211761    7.955908
14   11.675857    4.526896    7.953653
14   13.589229    7.833629    7.951832
14    9.729326    5.606859   11.076182
14    7.832716    8.940249   11.079580
14   11.639481    8.894244   11.052680
14    7.836627    2.285868   11.074936
14    5.946272    5.618602   11.094185
14    2.121801    1.227020    5.609334
14    4.024238    2.311255    8.715639
14   11.668304    2.322756    8.752577
14   13.599615    5.619242    8.724503
14   15.504595    8.939550    8.728393
14   11.655850    6.683050   11.831084
14    9.730099    3.407894   11.887155
14    7.845023    6.739932   11.893011
14    5.921729    3.398493   11.842947
14    7.810677    0.049349   11.792988
14    4.025455    6.716053   11.848457
14    0.208364    0.122301    4.828184
14    2.100822    1.218496    7.954206
14    4.019827    2.299852   11.049640
14   11.655905    2.316855   11.105790
14   13.591326    5.608578   11.063000
14   15.498731    8.923661   11.068915
14   11.863607    6.387200   14.137729
14    9.358356    3.285254   14.204258
14    7.924549    7.052226   14.226845
14    7.747392   -0.046011   14.109583
14    4.054356    6.708376   14.188747
14    0.208364    0.122301    2.484714
14    4.016198    0.098474   11.835468
14    2.117006    3.397953   11.843541
14   13.573922    7.718405   14.943647
14    9.604145    1.086826   14.910445
14    5.896283    7.869019   15.031279
14   13.542950    7.521417   17.273001
14    9.077484    0.977158   17.173141
14    5.878014    8.013044   17.379940
14   15.283785    8.811417   18.144343
14   15.515810    8.960060    1.703564
14    0.175707    0.102074   11.864701
14    0.107839    0.107212   14.206698
14   17.118750    9.844562   26.174719
14   17.041922    9.842826   28.518560
14    9.326914    2.921209   26.217221
14   11.391615    2.135292   25.525175
14    9.371424    3.206235   28.537674
14   13.246881    3.252234   26.329322
14   11.745422    2.759950   23.318708
14   11.293388    4.304038   29.315275
14    9.381076    0.993979   29.310444
14    7.476996    4.337782   29.308897
14   13.249657    3.212747   28.636924
14   11.309146    6.514980   28.545133
14   11.277017    4.306314   31.657291
14    9.372796    0.984925   31.653294
14    7.485523    6.534394   28.470433
14    5.566835    3.231119   28.548745
14    7.464498    4.319601   31.654366
14    9.387596    7.625893   29.301522
14   13.207197    7.627936   29.330677
14   11.284678    2.093389   32.434021
14    9.373219    5.418305   32.440808
14   13.190671    5.411178   32.441155
14    7.463653    2.103303   32.432367
14    7.826405    6.651098   26.131414
14    5.569182    7.627940   29.277620
14    5.377438    3.490284   26.231182
14    5.558760    1.010099   29.299490
14    3.670695    4.333079   29.371082
14    5.556449    5.421879   32.447041
14    9.389804    9.839780   28.523702
14    9.377690    7.623826   31.647811
14   15.116371    6.528253   28.551296
14   13.206903    9.828532   28.539629
14   13.200512    7.622743   31.668312
14   11.272240    2.087099   34.779860
14    9.358805    5.401259   34.779860
14   13.185670    5.401259   34.779860
14    5.552460    1.000369   31.647218
14    7.445372    2.087099   34.779860
14    7.544220    8.821437   25.316324
14    5.553755    7.618865   31.632312
14    3.640846    2.186758   25.427655
14    3.642788    4.320779   31.695863
14    5.531946    5.401259   34.779860
14    9.416917    9.925479   26.179531
14    7.460423    8.719072   32.436333
14   11.285289    8.732165   32.435252
14   15.119929    8.718864   32.434496
14   13.185670    3.191819   35.561010
14    9.358802    3.191819   35.561010
14   11.272240    6.505979   35.561010
14    7.445380    6.505979   35.561010
14   15.099100    6.505979   35.561010
14    3.636587    2.098108   32.437903
14    5.531947    3.191819   35.561010
14    7.299358    8.985529   22.968551
14    3.746174    2.107938   23.086201
14    7.445380    8.715419   34.779860
14   11.272240    8.715419   34.779860
14   15.099100    8.715419   34.779860
14   13.185670    3.191819   37.904480
14    9.358802    3.191819   37.904480
14   11.272240    6.505979   37.904480
14    7.445380    6.505979   37.904480
14   15.099100    6.505979   37.904480
14    1.723678    0.985619   31.663661
14    3.618517    2.087099   34.779860
14    5.531947    3.191819   37.904480
14    1.726812    1.283925   22.228306
14    9.358810    9.820138   35.561010
14   13.185670    9.820138   35.561010
14   17.012530    9.820138   35.561010
14   11.272240    4.296539   38.685630
14    9.358802    0.982379   38.685630
14    7.445377    4.296539   38.685630
14    9.358810    7.610699   38.685630
14   13.185670    7.610699   38.685630
14    5.531946    7.610699   38.685630
14    1.735540    0.983154   29.325204
14    5.531947    0.982379   38.685630
14    3.618517    4.296539   38.685630
14    9.358810    9.820138   37.904480
14   13.185670    9.820138   37.904480
14   17.012530    9.820138   37.904480
14    1.705087    0.982379   38.685630
 6   13.761682    9.373667   20.841398
 6   11.602953    1.805701   19.563811
 6   10.914793    3.108672   20.008687
 6    9.414583    3.026289   20.393407
 6    8.961073    1.792925   21.215017
 6    7.893551    0.919454   20.538718
 1    7.861388    8.959124    0.200411
 1    5.945696    5.642175    0.200404
 1    9.775598    5.644544    0.200407
 1    4.032996    2.329762    0.200432
 1    7.861500    2.330090    0.200418
 1   11.689705    2.331275    0.200459
 1   13.600418    5.644663    0.200439
 1   11.686712    8.959549    0.200472
 1    5.874513    3.385131   13.343214
 1   12.277589    4.966200   14.354696
 1   10.614176    6.632990   14.911735
 1    7.923738    3.644654   14.429848
 1   10.206145    4.188854   15.033891
 1    8.925784    8.136586   14.475858
 1    8.345061    5.837177   14.981093
 1    6.523084    0.653486   14.624063
 1    4.086985    5.287754   14.677250
 1    4.035742    0.133553   13.336052
 1    2.169923    3.374681   13.343320
 1   13.691462    6.069507   17.615606
 1   12.232039    8.001765   17.821250
 1    9.663343    2.157387   17.858899
 1    7.586764    1.164203   17.199055
 1    6.150393    6.671467   17.988712
 1    6.963235    8.955223   17.807635
 1   13.743830    9.180321   21.926197
 1   12.941065    8.799837   20.388822
 1   15.514596    8.958774    0.200410
 1    1.278047    0.870890   14.757859
 1   15.886148    9.181486   25.627844
 1    8.926758    4.130742   25.444220
 1    8.358491    1.819613   25.916020
 1   13.203258    4.671162   25.843338
 1   12.469102    4.075344   23.373627
 1   11.345194    6.518827   27.044217
 1    7.012899    5.675814   25.351618
 1    9.272759    6.329746   25.916991
 1    6.643429    3.230917   25.488185
 1    4.965798    4.906963   25.983263
 1   15.074932    6.519621   27.050947
 1   13.200193    9.792165   27.038091
 1   10.653674    9.236316   25.675561
 1    5.977690    8.376154   22.613255
 1    8.369814    8.194986   22.277190
 1    4.009428    3.472465   22.527628
 1    4.910256    1.227130   22.730227
 1   11.272846    4.296997   40.188839
 1    9.358384    0.982375   40.188844
 1    7.445405    4.294335   40.188889
 1    9.361212    7.612411   40.188970
 1   13.186382    7.612678   40.188867
 1    5.529949    7.611211   40.188866
 1    5.533817    0.982269   40.188796
 1    3.618999    4.296116   40.188872
 1   10.415860    3.047395   22.730815
 1    1.705155    0.983080   40.188868
 1   11.688589    1.743443   18.470603
 1   11.057036    0.911074   19.890708
 1   11.475122    3.507450   20.866791
 1   11.034513    3.868157   19.218899
 1    8.804050    3.079787   19.480119
 1    9.181873    3.948716   20.948339
 1    9.831105    1.155679   21.438226
 1    8.579098    2.112004   22.196383
 1    7.926241    1.055777   19.446455
 1    6.882420    1.246611   20.837871
 
_______________________________________________________________________________
 
 5. Fig. S3a, d= 32.171, H-terminated tipped surfaces
 
E=-1254.5781 eV
box:  11.480586 0 0   5.740293   9.942479 0 0 0  55.000000
Kpoints:  2  2  1
basis: NGX=  56 NGY=  56 NGZ= 270 NGXF= 112 NGYF= 112 NGZF= 540
 
16   15.535333    8.589932   20.311880
16    2.084326    1.231553   23.088702
14    4.035197    2.331790    1.703564
14   13.602345    5.645950    1.703564
14    5.948623    5.645950    1.703564
14   11.688915    8.960110    1.703564
14    7.862052    2.331790    1.703564
14   15.515775    8.960110    1.703564
14    9.775485    5.645950    1.703564
14   11.688916    2.331790    1.703564
14    7.862060    8.960110    1.703564
14    9.775482    3.436510    2.484714
14    4.035189    6.750670    2.484714
14    4.035197    0.122351    2.484714
14    0.208330    0.122351    2.484714
14    7.862052    0.122351    2.484714
14    2.121767    3.436510    2.484714
14   11.688915    6.750670    2.484714
14    7.862060    6.750670    2.484714
14    5.948627    3.436510    2.484714
14    7.862060    6.750670    4.828184
14    9.775482    3.436510    4.828184
14    0.208330    0.122351    4.828184
14    2.121767    3.436510    4.828184
14    7.862052    0.122351    4.828184
14    4.035197    0.122351    4.828184
14    5.948627    3.436510    4.828184
14   11.688915    6.750670    4.828184
14    4.035189    6.750670    4.828184
14    9.775482    1.227070    5.609334
14   13.602345    7.855390    5.609334
14    4.035197    4.541230    5.609334
14    2.121767    1.227070    5.609334
14    5.948627    1.227070    5.609334
14    9.775490    7.855390    5.609334
14    7.862057    4.541230    5.609334
14    5.948623    7.855390    5.609334
14   11.688916    4.541230    5.609334
14    5.943928    1.213660    7.954369
14    4.046710    4.540198    7.953844
14    7.861142    4.534515    7.952956
14    9.769252    7.851362    7.955345
14    2.111847    1.233374    7.955088
14   11.687398    4.541342    7.954385
14   13.601160    7.850105    7.956716
14    9.771881    1.225690    7.957461
14    5.949433    7.854167    7.956941
14    4.033368    2.328263    8.724693
14    7.852882    2.324476    8.735946
14   13.609545    5.636617    8.731224
14    9.770501    5.640579    8.739079
14    7.859499    8.967237    8.736178
14   15.514522    8.957614    8.740168
14   11.683221    8.946218    8.746642
14   11.678575    2.337452    8.751738
14    5.959023    5.646446    8.748752
14    4.033487    2.326679   11.062694
14    7.851326    2.321868   11.079454
14   13.607927    5.635710   11.072761
14    9.764372    5.634186   11.086027
14    7.855573    8.965634   11.080269
14   15.511433    8.957626   11.086906
14   11.680892    8.937623   11.095289
14    5.959654    5.651670   11.098863
14   11.672409    2.338736   11.103760
14    5.936245    3.433289   11.849602
14    4.034388    0.125708   11.850170
14    2.127063    3.424828   11.850969
14    7.850779    0.109919   11.862476
14    4.038504    6.747110   11.860049
14   11.685479    6.720764   11.860767
14    0.198641    0.126862   11.871216
14    9.750335    3.431866   11.889609
14    7.871775    6.762695   11.881958
14    0.155375    0.153207   14.215027
14    7.956436    7.083109   14.208395
14    4.073946    6.757712   14.200681
14    7.835610    0.068239   14.203962
14    9.424950    3.348256   14.217661
14   11.909192    6.475553   14.178655
14   17.061581    9.789682   29.169066
14    9.264334    2.859726   29.181485
14   13.147602    3.182327   29.187718
14    9.378361    9.870796   29.181474
14    7.794079    6.592181   29.172030
14    5.310560    3.463825   29.210635
14   13.624799    7.814330   14.978280
14    9.711386    1.187252   15.027985
14    5.935014    7.903182   15.013020
14   13.579032    7.766061   17.313061
14    9.688208    1.167146   17.380350
14    5.921262    7.890699   17.359416
14   15.441294    8.889398   18.181641
14    1.765547    1.074085   25.207951
14   11.295505    2.104051   26.020771
14    7.517472    8.800050   26.005048
14    3.622392    2.201234   26.075050
14   11.284222    2.041031   28.371219
14    7.502001    8.750359   28.356529
14    3.596245    2.125289   28.408584
14    9.347981    3.180720   31.507714
14    7.469188    6.511303   31.499963
14   17.020318    9.818542   31.514077
14    5.534679    3.221263   31.528541
14   13.181236    3.195166   31.528277
14    9.368067    9.831723   31.524051
14   15.093297    6.517680   31.537952
14   13.185736    9.816692   31.539176
14   11.283849    6.509526   31.539700
14    5.547335    7.606103   32.283753
14   11.260774    4.291033   32.290389
14    5.538210    1.004109   32.292405
14    1.708457    0.984565   32.301437
14    9.364110    0.977555   32.308944
14    7.455066    4.308973   32.303317
14    3.612041    4.306486   32.315904
14    9.368837    7.620552   32.309761
14   13.186861    7.615635   32.326317
14   11.261841    4.296100   34.640515
14    5.541872    7.606066   34.636516
14    5.536612    0.995571   34.641489
14    1.706170    0.984698   34.648436
14    9.360770    0.975604   34.653323
14    7.449681    4.301566   34.650141
14    3.611276    4.305834   34.657600
14    9.367788    7.617600   34.653202
14   13.187544    7.614087   34.664375
14   11.271426    2.088227   35.432126
14    7.448896    8.716742   35.431611
14    3.619617    2.092251   35.432127
14    5.533156    5.401734   35.434426
14   15.108802    8.709399   35.434201
14    7.450354    2.090837   35.433870
14    9.359262    5.407400   35.436317
14   13.174245    5.402245   35.435471
14   11.276722    8.728476   35.434694
14    5.531940    5.401254   37.779931
14   11.272233    2.087094   37.779931
14    9.358799    5.401254   37.779931
14    7.445366    2.087094   37.779931
14   11.272229    8.715414   37.779931
14   15.099089    8.715414   37.779931
14   13.185659    5.401254   37.779931
14    3.618511    2.087094   37.779931
14    7.445374    8.715414   37.779931
14   13.185667    3.191814   38.561081
14    5.531941    3.191814   38.561081
14   11.272229    6.505974   38.561081
14   13.185659    9.820133   38.561081
14    9.358804    9.820133   38.561081
14   15.099089    6.505974   38.561081
14   17.012526    9.820133   38.561081
14    7.445374    6.505974   38.561081
14    9.358796    3.191814   38.561081
14   11.272229    6.505974   40.904551
14    9.358796    3.191814   40.904551
14    5.531941    3.191814   40.904551
14   15.099089    6.505974   40.904551
14    9.358804    9.820133   40.904551
14   17.012526    9.820133   40.904551
14   13.185659    9.820133   40.904551
14   13.185667    3.191814   40.904551
14    7.445374    6.505974   40.904551
14    9.358796    0.982374   41.685701
14    5.531940    7.610694   41.685701
14    7.445371    4.296534   41.685701
14    1.705081    0.982374   41.685701
14    9.358804    7.610694   41.685701
14    5.531941    0.982374   41.685701
14   11.272233    4.296534   41.685701
14    3.618511    4.296534   41.685701
14   13.185659    7.610694   41.685701
 6   13.836478    8.991989   20.899222
 6    7.772651    0.529150   21.096232
 6    8.744667    1.269346   22.030491
 6    9.863791    2.014833   21.288859
 6   11.131652    2.246145   22.117025
 6   11.915206    0.953486   22.338055
 1    7.862413    8.959841    0.200424
 1   15.515511    8.959732    0.200422
 1    5.948274    5.644695    0.200467
 1    9.775666    5.645934    0.200432
 1    7.861971    2.331408    0.200424
 1   13.602110    5.645918    0.200430
 1    4.035046    2.331242    0.200450
 1   11.689977    2.332207    0.200458
 1   11.688169    8.960481    0.200466
 1    5.901222    3.416571   13.350564
 1    4.041490    0.163746   13.351308
 1    2.161316    3.404319   13.351993
 1    7.986272    3.681069   14.459755
 1   12.352325    5.068363   14.428054
 1    8.956525    8.168294   14.457242
 1    6.602678    0.762200   14.709048
 1    4.080159    5.343771   14.707643
 1    1.373926    0.867690   14.726833
 1   10.655686    6.719798   14.946826
 1    8.375563    5.872105   14.970181
 1   10.266199    4.312242   14.981815
 1   10.884516    1.912671   17.891420
 1    6.023950    6.480394   17.854356
 1    8.463761    1.899123   17.842940
 1   13.581751    6.345609   17.791392
 1    7.115717    8.647751   17.858224
 1   12.310393    8.408304   17.791320
 1   13.778159    8.463888   21.863883
 1   13.114313    8.513329   20.221953
 1    7.731128    1.036884   20.117819
 1    6.747223    0.569316   21.503232
 1    9.178265    0.538962   22.734795
 1    8.191089    1.987989   22.655219
 1   10.144369    1.445974   20.388076
 1    9.476332    2.982961   20.930509
 1   10.882454    2.704640   23.089678
 1   11.787093    2.964949   21.599479
 1   11.362649    0.225525   22.948109
 1    0.639338    0.462978   21.375151
 1   10.082480    1.386458   25.505040
 1    3.591605    3.631836   25.631497
 1    6.325846    8.050116   25.486634
 1    8.748697    8.098081   25.516895
 1   11.209836    3.529664   25.565274
 1    4.883448    1.578083   25.556157
 1    8.844605    4.069964   28.419113
 1    6.956225    5.622370   28.411292
 1    6.565346    3.220143   28.444069
 1   15.839447    9.078237   28.661936
 1   13.141601    4.596582   28.680652
 1   10.610666    9.174035   28.678695
 1    8.265538    1.773246   28.932373
 1    4.866978    4.870905   28.961055
 1    9.233557    6.262445   28.932276
 1   15.058943    6.537823   30.036926
 1   13.179693    9.778343   30.038187
 1   11.319942    6.525894   30.038725
 1    5.532795    0.981953   43.188901
 1    5.531018    7.610166   43.188913
 1   13.185932    7.611068   43.188920
 1    3.618867    4.296417   43.188939
 1    9.359005    7.610923   43.188945
 1    7.445281    4.296369   43.188934
 1   11.272656    4.297581   43.188900
 1    1.705474    0.982614   43.188948
 1    9.358594    0.982515   43.188945
 
_______________________________________________________________________________
 
 6. Fig. S3a, d= 34.771, H-terminated tipped surfaces
 
E=-1254.5134 eV
box:  11.480586 0 0   5.740293   9.942479 0 0 0  55.000000
Kpoints:  2  2  1
basis: NGX=  56 NGY=  56 NGZ= 270 NGXF= 112 NGYF= 112 NGZF= 540
 
16   15.408086    8.954782   20.335441
16    1.682675    0.644692   25.685436
14    4.035208    2.331763    1.703564
14   13.602356    5.645923    1.703564
14    5.948634    5.645923    1.703564
14   11.688926    8.960083    1.703564
14    7.862063    2.331763    1.703564
14   15.515786    8.960083    1.703564
14    9.775496    5.645923    1.703564
14   11.688927    2.331763    1.703564
14    7.862071    8.960083    1.703564
14    9.775493    3.436483    2.484714
14    4.035200    6.750643    2.484714
14    4.035208    0.122324    2.484714
14    0.208341    0.122324    2.484714
14    7.862063    0.122324    2.484714
14    2.121778    3.436483    2.484714
14   11.688926    6.750643    2.484714
14    7.862071    6.750643    2.484714
14    5.948638    3.436483    2.484714
14    7.862071    6.750643    4.828184
14    9.775493    3.436483    4.828184
14    0.208341    0.122324    4.828184
14    2.121778    3.436483    4.828184
14    7.862063    0.122324    4.828184
14    4.035208    0.122324    4.828184
14    5.948638    3.436483    4.828184
14   11.688926    6.750643    4.828184
14    4.035200    6.750643    4.828184
14    9.775493    1.227043    5.609334
14   13.602356    7.855363    5.609334
14    4.035208    4.541203    5.609334
14    2.121778    1.227043    5.609334
14    5.948638    1.227043    5.609334
14    9.775501    7.855363    5.609334
14    7.862068    4.541203    5.609334
14    5.948634    7.855363    5.609334
14   11.688927    4.541203    5.609334
14    5.944169    1.215107    7.954806
14    4.044806    4.542474    7.955829
14    7.862448    4.537274    7.955904
14    9.771452    7.854171    7.953670
14    2.113114    1.233640    7.954409
14   11.689779    4.543523    7.954866
14   13.600610    7.850883    7.957489
14    9.771906    1.227033    7.957410
14    5.949510    7.854611    7.957118
14    4.033279    2.329918    8.724872
14    7.852781    2.325509    8.735496
14   13.609121    5.639815    8.738806
14    9.774977    5.645772    8.738758
14    7.860989    8.967674    8.734395
14   15.514276    8.958184    8.740223
14   11.683841    8.947264    8.749995
14   11.679909    2.339122    8.748135
14    5.958574    5.647727    8.751908
14    4.034070    2.330152   11.062747
14    7.850172    2.324331   11.078436
14   13.609440    5.640291   11.083119
14    9.773899    5.647416   11.085428
14    7.858364    8.968833   11.077605
14   15.512426    8.957962   11.087199
14   11.681309    8.938958   11.099792
14    5.962206    5.655674   11.103602
14   11.673282    2.344762   11.098070
14    5.936603    3.436304   11.850876
14    4.034899    0.129820   11.850627
14    2.126578    3.426552   11.851644
14    7.851742    0.110912   11.861996
14    4.041404    6.750590   11.871481
14   11.692271    6.727681   11.884342
14    0.200746    0.131935   11.861204
14    9.750708    3.443593   11.872046
14    7.876990    6.767547   11.882479
14    0.166292    0.160113   14.203600
14    7.968354    7.092581   14.207548
14    4.085369    6.769900   14.216438
14    7.839906    0.070221   14.203850
14    9.426162    3.366886   14.193268
14   11.926920    6.485262   14.208337
14   17.055154    9.781455   31.783189
14    9.249150    2.850863   31.782483
14   13.134098    3.178116   31.774920
14    9.377878    9.878745   31.782145
14    7.796076    6.574954   31.798071
14    5.292660    3.458596   31.788859
14   13.643207    7.827296   15.018120
14    9.719625    1.206733   14.989264
14    5.951650    7.916491   15.017486
14   13.621673    7.817236   17.366001
14    9.658828    1.246760   17.329036
14    5.940878    7.969115   17.364915
14   15.473629    9.003201   18.181680
14    1.689973    0.951612   27.816958
14   11.220805    1.981743   28.627733
14    7.516867    8.708997   28.657904
14    3.547197    2.146859   28.623122
14   11.268465    2.029045   30.974847
14    7.502765    8.733725   30.996742
14    3.575169    2.123431   30.972121
14    9.341748    3.177738   34.107042
14    7.467698    6.500180   34.118654
14   17.017025    9.815226   34.125117
14    5.526688    3.212997   34.113069
14   13.173707    3.195001   34.119631
14    9.365607    9.831171   34.124942
14   15.093065    6.515769   34.137882
14   13.183315    9.812213   34.138210
14   11.282092    6.510415   34.137904
14    5.545161    7.602366   34.889437
14   11.254422    4.291887   34.887626
14    5.535957    1.000680   34.891987
14    1.705955    0.985854   34.899183
14    9.359535    0.975541   34.908884
14    7.445263    4.295999   34.907174
14    3.608387    4.301681   34.908594
14    9.368059    7.619423   34.912339
14   13.186624    7.612536   34.928634
14   11.262907    4.294856   37.239182
14    5.540236    7.602116   37.239775
14    5.536544    0.994476   37.242156
14    1.705612    0.983361   37.246076
14    9.361010    0.973705   37.252614
14    7.448437    4.294601   37.253534
14    3.611681    4.301544   37.253262
14    9.367444    7.616951   37.255578
14   13.187117    7.611937   37.266474
14   11.271905    2.087090   38.031523
14    7.447473    8.715741   38.031361
14    3.618350    2.089701   38.032219
14    5.532652    5.397302   38.034467
14   15.108187    8.708723   38.034925
14    7.451409    2.085693   38.036080
14    9.359130    5.405145   38.035215
14   13.176797    5.399417   38.035268
14   11.276097    8.726942   38.036284
14    5.531952    5.401276   40.380542
14   11.272245    2.087116   40.380542
14    9.358811    5.401276   40.380542
14    7.445378    2.087116   40.380542
14   11.272241    8.715436   40.380542
14   15.099101    8.715436   40.380542
14   13.185671    5.401276   40.380542
14    3.618523    2.087116   40.380542
14    7.445386    8.715436   40.380542
14   13.185679    3.191836   41.161692
14    5.531953    3.191836   41.161692
14   11.272241    6.505996   41.161692
14   13.185671    9.820155   41.161692
14    9.358816    9.820155   41.161692
14   15.099101    6.505996   41.161692
14   17.012538    9.820155   41.161692
14    7.445386    6.505996   41.161692
14    9.358808    3.191836   41.161692
14   11.272241    6.505996   43.505162
14    9.358808    3.191836   43.505162
14    5.531953    3.191836   43.505162
14   15.099101    6.505996   43.505162
14    9.358816    9.820155   43.505162
14   17.012538    9.820155   43.505162
14   13.185671    9.820155   43.505162
14   13.185679    3.191836   43.505162
14    7.445386    6.505996   43.505162
14    9.358808    0.982396   44.286312
14    5.531952    7.610716   44.286312
14    7.445383    4.296556   44.286312
14    1.705093    0.982396   44.286312
14    9.358816    7.610716   44.286312
14    5.531953    0.982396   44.286312
14   11.272245    4.296556   44.286312
14    3.618523    4.296556   44.286312
14   13.185671    7.610716   44.286312
 6   10.842613    0.363068   20.764113
 6   10.135933    1.688930   21.041594
 6   11.090907    2.859115   21.349710
 6   11.402189    3.082630   22.835064
 6   12.070250    1.893195   23.524673
 6   12.446361    2.178969   24.975409
 1    7.862114    8.959646    0.200409
 1   15.515314    8.959641    0.200407
 1    5.948014    5.644257    0.200453
 1    9.775269    5.645506    0.200411
 1    7.861472    2.331714    0.200435
 1   13.601947    5.645344    0.200416
 1    4.035176    2.331740    0.200437
 1   11.689468    2.332114    0.200440
 1   11.688143    8.960388    0.200438
 1    5.899375    3.413451   13.351420
 1    4.037732    0.168613   13.351617
 1    2.156715    3.401596   13.352257
 1    7.986709    3.695034   14.436587
 1   12.368424    5.075717   14.448492
 1    8.974547    8.173775   14.448342
 1    6.613387    0.773953   14.711046
 1    4.091190    5.355480   14.722689
 1    1.382111    0.881255   14.712064
 1   10.668937    6.717889   14.972844
 1    8.386875    5.882648   14.970562
 1   10.266114    4.326953   14.963873
 1   10.827546    2.036752   17.840113
 1    6.032927    6.573765   17.904788
 1    8.407408    1.944608   17.771248
 1   13.664825    6.396977   17.844870
 1    7.152151    8.722553   17.831270
 1   12.349213    8.435819   17.859773
 1   11.572717    0.473117   19.947505
 1   11.395581   -0.004699   21.638952
 1    9.525553    1.937353   20.158994
 1    9.418647    1.554708   21.869107
 1   10.649118    3.786452   20.952543
 1   12.034372    2.716849   20.793175
 1   12.050023    3.970710   22.930535
 1   10.464620    3.327032   23.365504
 1    1.494102    1.596930   22.965888
 1   11.394239    1.023176   23.512899
 1   13.181501    2.994227   25.045696
 1   11.557606    2.462517   25.559013
 1   10.004527    1.231312   28.174159
 1    3.498980    3.573797   28.161969
 1    6.341269    7.931991   28.148831
 1    8.767211    8.029770   28.185092
 1   11.114825    3.383929   28.104572
 1    4.811075    1.535733   28.098081
 1    8.830709    4.058444   31.015426
 1    6.956135    5.613575   31.029286
 1    6.551901    3.220824   31.027636
 1   15.836997    9.064292   31.274097
 1   13.122266    4.592868   31.269878
 1   10.607153    9.178305   31.277489
 1    8.246208    1.766385   31.543588
 1    4.856090    4.870289   31.552252
 1    9.235730    6.246439   31.555161
 1   15.058729    6.540252   32.637266
 1   13.177382    9.771463   32.637540
 1   11.316620    6.530191   32.637223
 1    5.532173    0.981660   45.789525
 1    5.531033    7.610033   45.789527
 1   13.185589    7.610181   45.789527
 1    3.618491    4.296502   45.789551
 1    9.358531    7.610373   45.789528
 1    7.445102    4.296465   45.789554
 1   11.272418    4.297184   45.789509
 1    1.705118    0.982235   45.789564
 1    9.358451    0.982307   45.789559
 
_______________________________________________________________________________
 
 7. Fig. S3a, d= 35.371, H-terminated tipped surfaces
 
E=-1254.5356 eV
box:  11.480586 0 0   5.740293   9.942479 0 0 0  55.000000
Kpoints:  2  2  1
basis: NGX=  56 NGY=  56 NGZ= 270 NGXF= 112 NGYF= 112 NGZF= 540
 
16   15.259204    8.850045   20.313725
16    1.977097    1.078153   26.278281
14    4.035329    2.331864    1.703564
14   13.602477    5.646024    1.703564
14    5.948755    5.646024    1.703564
14   11.689047    8.960184    1.703564
14    7.862184    2.331864    1.703564
14   15.515907    8.960184    1.703564
14    9.775617    5.646024    1.703564
14   11.689048    2.331864    1.703564
14    7.862192    8.960184    1.703564
14    9.775614    3.436584    2.484714
14    4.035321    6.750744    2.484714
14    4.035329    0.122425    2.484714
14    0.208462    0.122425    2.484714
14    7.862184    0.122425    2.484714
14    2.121899    3.436584    2.484714
14   11.689047    6.750744    2.484714
14    7.862192    6.750744    2.484714
14    5.948759    3.436584    2.484714
14    7.862192    6.750744    4.828184
14    9.775614    3.436584    4.828184
14    0.208462    0.122425    4.828184
14    2.121899    3.436584    4.828184
14    7.862184    0.122425    4.828184
14    4.035329    0.122425    4.828184
14    5.948759    3.436584    4.828184
14   11.689047    6.750744    4.828184
14    4.035321    6.750744    4.828184
14    9.775614    1.227144    5.609334
14   13.602477    7.855464    5.609334
14    4.035329    4.541304    5.609334
14    2.121899    1.227144    5.609334
14    5.948759    1.227144    5.609334
14    9.775622    7.855464    5.609334
14    7.862189    4.541304    5.609334
14    5.948755    7.855464    5.609334
14   11.689048    4.541304    5.609334
14    5.944030    1.214772    7.954850
14    4.045253    4.541284    7.954864
14    7.861868    4.535139    7.954693
14    9.770855    7.852664    7.954927
14    2.112605    1.232991    7.954949
14   11.688979    4.541870    7.954960
14   13.600889    7.850761    7.957657
14    9.772072    1.225824    7.957614
14    5.949567    7.853963    7.957276
14    4.033074    2.329094    8.725157
14    7.852924    2.324192    8.736295
14   13.609266    5.638233    8.735396
14    9.772970    5.642925    8.738330
14    7.860366    8.967316    8.735979
14   15.514801    8.957735    8.741562
14   11.683817    8.947146    8.749469
14   11.679351    2.337760    8.751116
14    5.958923    5.646404    8.750443
14    4.034171    2.328924   11.063255
14    7.850455    2.323112   11.079509
14   13.610381    5.638324   11.078602
14    9.769758    5.641982   11.084549
14    7.857301    8.968202   11.080045
14   15.513324    8.958047   11.088679
14   11.682487    8.938249   11.098676
14    5.961885    5.654028   11.101583
14   11.672424    2.341515   11.102710
14    5.936800    3.435045   11.850797
14    4.035439    0.128018   11.851037
14    2.126677    3.425938   11.851493
14    7.852719    0.110676   11.863984
14    4.041315    6.748819   11.867086
14   11.690285    6.724173   11.872636
14    0.200424    0.129006   11.870920
14    9.749854    3.439643   11.879686
14    7.875276    6.765607   11.882165
14    0.163575    0.157552   14.215828
14    7.964859    7.088732   14.207879
14    4.082917    6.763633   14.210217
14    7.842838    0.069806   14.206197
14    9.425514    3.361198   14.204057
14   11.920660    6.482866   14.194503
14   17.055678    9.788471   32.377766
14    9.252971    2.855872   32.381615
14   13.138223    3.181429   32.384267
14    9.374365    9.867944   32.383540
14    7.791898    6.579963   32.386445
14    5.298002    3.456728   32.400568
14   13.638312    7.820796   15.001023
14    9.718087    1.202905   15.011951
14    5.946601    7.908845   15.019300
14   13.609362    7.780895   17.341937
14    9.648570    1.208326   17.356948
14    5.933583    7.917748   17.368612
14   15.460281    8.949497   18.175082
14    1.747232    1.009012   28.415232
14   11.267405    2.019207   29.227378
14    7.561226    8.749683   29.231923
14    3.595110    2.178702   29.254193
14   11.274121    2.038233   31.575838
14    7.496546    8.737537   31.577649
14    3.580141    2.119007   31.594586
14    9.341091    3.178730   34.706705
14    7.464632    6.500500   34.710661
14   17.017914    9.815969   34.722179
14    5.526586    3.211499   34.721734
14   13.175042    3.194615   34.726429
14    9.364734    9.826414   34.726151
14   15.091905    6.515329   34.737730
14   13.183530    9.811616   34.736672
14   11.280077    6.508033   34.737511
14    5.543869    7.603015   35.487762
14   11.253833    4.290588   35.489742
14    5.535523    0.996917   35.492912
14    1.706619    0.983879   35.500251
14    9.360112    0.975884   35.507098
14    7.444601    4.297521   35.506627
14    3.608484    4.302761   35.512666
14    9.365130    7.615288   35.511394
14   13.184419    7.611647   35.525960
14   11.260500    4.294487   37.840571
14    5.539018    7.603662   37.838891
14    5.535822    0.993528   37.842178
14    1.704742    0.982237   37.846411
14    9.359969    0.974950   37.851440
14    7.444920    4.297073   37.852565
14    3.609226    4.301438   37.855734
14    9.366192    7.615384   37.854227
14   13.186533    7.612571   37.864357
14   11.271246    2.086565   38.631530
14    7.447282    8.714998   38.631404
14    3.617101    2.088826   38.631752
14    5.529291    5.398863   38.634338
14   15.106772    8.710152   38.633883
14    7.450092    2.087322   38.634542
14    9.356340    5.404527   38.635458
14   13.174162    5.400257   38.635263
14   11.275013    8.726061   38.634937
14    5.531840    5.401203   40.979829
14   11.272133    2.087043   40.979829
14    9.358699    5.401203   40.979829
14    7.445266    2.087043   40.979829
14   11.272129    8.715363   40.979829
14   15.098989    8.715363   40.979829
14   13.185559    5.401203   40.979829
14    3.618411    2.087043   40.979829
14    7.445274    8.715363   40.979829
14   13.185567    3.191763   41.760979
14    5.531841    3.191763   41.760979
14   11.272129    6.505923   41.760979
14   13.185559    9.820082   41.760979
14    9.358704    9.820082   41.760979
14   15.098989    6.505923   41.760979
14   17.012426    9.820082   41.760979
14    7.445274    6.505923   41.760979
14    9.358696    3.191763   41.760979
14   11.272129    6.505923   44.104449
14    9.358696    3.191763   44.104449
14    5.531841    3.191763   44.104449
14   15.098989    6.505923   44.104449
14    9.358704    9.820082   44.104449
14   17.012426    9.820082   44.104449
14   13.185559    9.820082   44.104449
14   13.185567    3.191763   44.104449
14    7.445274    6.505923   44.104449
14    9.358696    0.982323   44.885599
14    5.531840    7.610643   44.885599
14    7.445271    4.296483   44.885599
14    1.704981    0.982323   44.885599
14    9.358704    7.610643   44.885599
14    5.531841    0.982323   44.885599
14   11.272133    4.296483   44.885599
14    3.618411    4.296483   44.885599
14   13.185559    7.610643   44.885599
 6   16.638043    9.919911   20.899494
 6   10.917891    0.006790   22.427295
 6    9.704913    0.702750   23.048248
 6    9.628431    0.646769   24.578880
 6   10.821620    1.286166   25.314763
 6    0.440720    0.283473   25.658785
 1    7.862384    8.959815    0.200381
 1   15.515486    8.959778    0.200376
 1    5.948238    5.644658    0.200420
 1    9.775599    5.645872    0.200383
 1    7.861772    2.331709    0.200397
 1   13.601984    5.645716    0.200387
 1    4.035143    2.331598    0.200407
 1   11.689755    2.332224    0.200406
 1   11.688233    8.960426    0.200413
 1    5.899823    3.414400   13.351449
 1    4.039647    0.166819   13.351978
 1    2.159423    3.403483   13.352264
 1    7.985568    3.690084   14.445699
 1   12.360411    5.073154   14.437615
 1    8.968296    8.172221   14.450797
 1    6.612492    0.767550   14.711719
 1    4.088297    5.349344   14.716270
 1    1.382815    0.873480   14.722733
 1   10.664292    6.722483   14.959647
 1    8.384236    5.879089   14.969982
 1   10.264299    4.325451   14.970098
 1   10.808574    1.997283   17.889062
 1    6.016660    6.510792   17.878809
 1    8.389754    1.885106   17.809142
 1   13.651307    6.355309   17.804467
 1    7.149333    8.653714   17.850709
 1   12.340701    8.399688   17.844658
 1   10.756116    0.990312   20.492511
 1    6.101033    9.516828   20.505528
 1    5.255441    8.915264   22.805960
 1    0.364795    0.524093   22.727151
 1    8.786113    0.256356   22.633056
 1    9.703181    1.759766   22.726398
 1    8.702303    1.154829   24.889612
 1   15.255107    9.539439   24.903897
 1   10.481381    1.759036   26.249420
 1   11.247506    2.099782   24.703758
 1    5.828488    9.492331   26.399922
 1    6.499117    9.656995   24.774174
 1   10.066409    1.244455   28.769044
 1    3.544622    3.608356   28.806781
 1    6.402165    7.962142   28.694136
 1    8.821812    8.078490   28.777215
 1   11.138813    3.416043   28.698974
 1    4.864017    1.571470   28.736670
 1    8.832624    4.063603   31.616905
 1    6.953394    5.613582   31.623058
 1    6.554903    3.215654   31.637064
 1   15.833292    9.077764   31.871376
 1   13.136713    4.595623   31.878082
 1   10.605189    9.171618   31.877344
 1    8.253467    1.769326   32.137185
 1    4.858659    4.866492   32.156986
 1    9.231919    6.251422   32.145480
 1   15.059555    6.537627   33.237069
 1   13.176469    9.773901   33.235854
 1   11.317507    6.524628   33.237007
 1    5.532211    0.981744   46.388769
 1    5.530707    7.610196   46.388774
 1   13.185692    7.610561   46.388771
 1    3.618508    4.296438   46.388788
 1    9.358407    7.610544   46.388784
 1    7.444939    4.296233   46.388800
 1   11.272406    4.297002   46.388763
 1    1.704947    0.982337   46.388800
 1    9.358420    0.982073   46.388798
 
_______________________________________________________________________________
 
 8. Fig. S3a, d= 36.571, H-terminated tipped surfaces
 
E=-1254.5699 eV
box:  11.480586 0 0   5.740293   9.942479 0 0 0  55.000000
Kpoints:  2  2  1
basis: NGX=  56 NGY=  56 NGZ= 270 NGXF= 112 NGYF= 112 NGZF= 540
 
16   15.115036    8.704980   20.306796
16    2.105843    1.237499   28.282470
14    4.035194    2.331730    1.703564
14   13.602342    5.645890    1.703564
14    5.948620    5.645890    1.703564
14   11.688912    8.960050    1.703564
14    7.862049    2.331730    1.703564
14   15.515772    8.960050    1.703564
14    9.775482    5.645890    1.703564
14   11.688913    2.331730    1.703564
14    7.862057    8.960050    1.703564
14    9.775479    3.436450    2.484714
14    4.035186    6.750610    2.484714
14    4.035194    0.122291    2.484714
14    0.208327    0.122291    2.484714
14    7.862049    0.122291    2.484714
14    2.121764    3.436450    2.484714
14   11.688912    6.750610    2.484714
14    7.862057    6.750610    2.484714
14    5.948624    3.436450    2.484714
14    7.862057    6.750610    4.828184
14    9.775479    3.436450    4.828184
14    0.208327    0.122291    4.828184
14    2.121764    3.436450    4.828184
14    7.862049    0.122291    4.828184
14    4.035194    0.122291    4.828184
14    5.948624    3.436450    4.828184
14   11.688912    6.750610    4.828184
14    4.035186    6.750610    4.828184
14    9.775479    1.227010    5.609334
14   13.602342    7.855330    5.609334
14    4.035194    4.541170    5.609334
14    2.121764    1.227010    5.609334
14    5.948624    1.227010    5.609334
14    9.775487    7.855330    5.609334
14    7.862054    4.541170    5.609334
14    5.948620    7.855330    5.609334
14   11.688913    4.541170    5.609334
14    5.945047    1.215327    7.955264
14    4.045207    4.542478    7.955474
14    7.862438    4.536243    7.954443
14    9.770029    7.852736    7.957039
14    2.113434    1.232552    7.955953
14   11.688594    4.541556    7.956696
14   13.600774    7.851210    7.958348
14    9.772069    1.226745    7.957700
14    5.949471    7.854426    7.957628
14    4.033894    2.329767    8.726299
14    7.853874    2.326072    8.736638
14   13.609097    5.638902    8.735705
14    9.772429    5.642328    8.741724
14    7.859678    8.967113    8.739058
14   15.514853    8.958278    8.742080
14   11.683673    8.947567    8.751021
14   11.679699    2.337217    8.753186
14    5.959315    5.647249    8.751304
14    4.033530    2.329201   11.064604
14    7.852965    2.324342   11.080517
14   13.610744    5.639065   11.079060
14    9.770768    5.639574   11.089586
14    7.857839    8.966707   11.084155
14   15.514861    8.958455   11.089685
14   11.683342    8.940832   11.101820
14    5.964603    5.651978   11.102168
14   11.673186    2.339285   11.106301
14    5.937750    3.433853   11.851966
14    4.035382    0.128746   11.853602
14    2.126445    3.426911   11.853234
14    7.855390    0.112868   11.865953
14    4.044037    6.748280   11.865768
14   11.690339    6.725180   11.871396
14    0.201280    0.127348   11.876780
14    9.752177    3.436676   11.889064
14    7.876129    6.763754   11.887507
14    0.163010    0.153297   14.224075
14    7.963390    7.086259   14.214537
14    4.083534    6.761357   14.208641
14    7.847487    0.071620   14.208864
14    9.426915    3.355062   14.216027
14   11.919004    6.481661   14.190905
14   17.057869    9.789182   34.365191
14    9.257489    2.856220   34.374729
14   13.137345    3.181122   34.380625
14    9.373392    9.870859   34.380402
14    7.793964    6.587417   34.373239
14    5.301875    3.460818   34.398361
14   13.637982    7.819603   14.991237
14    9.721657    1.197482   15.032898
14    5.944834    7.904156   15.029339
14   13.618043    7.769341   17.327896
14    9.668068    1.186339   17.384896
14    5.943114    7.895665   17.381735
14   15.467812    8.920204   18.194506
14    1.753067    1.022275   30.394760
14   11.277765    2.046814   31.207531
14    7.552812    8.756140   31.204370
14    3.602836    2.173139   31.261370
14   11.276045    2.038323   33.559927
14    7.499222    8.744997   33.556368
14    3.582897    2.122876   33.598029
14    9.344750    3.178725   36.701759
14    7.468702    6.505803   36.700202
14   17.019599    9.815131   36.712486
14    5.530540    3.217299   36.717870
14   13.176842    3.194199   36.723498
14    9.365489    9.829611   36.723313
14   15.094434    6.515568   36.736032
14   13.185497    9.813733   36.735664
14   11.283129    6.508626   36.737300
14    5.547693    7.603194   37.482965
14   11.256276    4.290501   37.487098
14    5.537537    1.001647   37.487446
14    1.706018    0.984024   37.499581
14    9.363040    0.975772   37.505111
14    7.450111    4.302905   37.499680
14    3.610135    4.303414   37.510206
14    9.367914    7.618137   37.508749
14   13.187349    7.613278   37.524662
14   11.261564    4.295230   39.837962
14    5.541180    7.605262   39.836080
14    5.537206    0.994912   39.838245
14    1.706026    0.984201   39.847186
14    9.361201    0.975366   39.850208
14    7.448450    4.300151   39.847542
14    3.611782    4.303577   39.853561
14    9.367005    7.616407   39.852628
14   13.186985    7.612712   39.862967
14   11.271408    2.088053   40.631638
14    7.448810    8.715734   40.631566
14    3.620105    2.091269   40.630918
14    5.532285    5.400923   40.632570
14   15.107445    8.709927   40.633313
14    7.450850    2.089743   40.632227
14    9.358441    5.406236   40.634823
14   13.175672    5.400001   40.633792
14   11.275832    8.727152   40.634002
14    5.531966    5.401309   42.979932
14   11.272259    2.087149   42.979932
14    9.358825    5.401309   42.979932
14    7.445392    2.087149   42.979932
14   11.272255    8.715469   42.979932
14   15.099115    8.715469   42.979932
14   13.185685    5.401309   42.979932
14    3.618537    2.087149   42.979932
14    7.445400    8.715469   42.979932
14   13.185693    3.191869   43.761082
14    5.531967    3.191869   43.761082
14   11.272255    6.506029   43.761082
14   13.185685    9.820188   43.761082
14    9.358830    9.820188   43.761082
14   15.099115    6.506029   43.761082
14   17.012552    9.820188   43.761082
14    7.445400    6.506029   43.761082
14    9.358822    3.191869   43.761082
14   11.272255    6.506029   46.104552
14    9.358822    3.191869   46.104552
14    5.531967    3.191869   46.104552
14   15.099115    6.506029   46.104552
14    9.358830    9.820188   46.104552
14   17.012552    9.820188   46.104552
14   13.185685    9.820188   46.104552
14   13.185693    3.191869   46.104552
14    7.445400    6.506029   46.104552
14    9.358822    0.982429   46.885702
14    5.531966    7.610749   46.885702
14    7.445397    4.296589   46.885702
14    1.705107    0.982429   46.885702
14    9.358830    7.610749   46.885702
14    5.531967    0.982429   46.885702
14   11.272259    4.296589   46.885702
14    3.618537    4.296589   46.885702
14   13.185685    7.610749   46.885702
 6   16.500324    9.536216   21.181972
 6   16.263645    9.377376   22.683687
 6    0.127741    0.085661   23.543956
 6   17.093138    9.856818   25.045310
 6    0.957234    0.565103   25.905579
 6    0.720555    0.406263   27.407294
 1    7.862429    8.960008    0.200346
 1   15.515533    8.959855    0.200331
 1    5.948242    5.644788    0.200368
 1    9.775750    5.646023    0.200349
 1    7.861752    2.331745    0.200352
 1   13.601904    5.645697    0.200362
 1    4.035038    2.331466    0.200362
 1   11.689918    2.332121    0.200369
 1   11.688158    8.960334    0.200380
 1    5.901733    3.415789   13.352954
 1    4.039677    0.167733   13.354590
 1    2.160956    3.405880   13.353951
 1    7.986793    3.685135   14.454566
 1   12.357660    5.071877   14.434591
 1    8.966437    8.170102   14.457266
 1    6.615090    0.767250   14.713948
 1    4.084432    5.345977   14.713620
 1    1.385703    0.866845   14.728079
 1   10.663696    6.723486   14.957503
 1    8.385213    5.875550   14.975366
 1   10.264390    4.325131   14.977481
 1   10.833179    1.971362   17.910681
 1    6.032358    6.484430   17.878272
 1    8.413227    1.867340   17.840539
 1   13.653690    6.342020   17.783314
 1    7.159694    8.630169   17.862554
 1   12.353435    8.390674   17.837556
 1   10.784368    0.655388   20.895200
 1    5.970081    9.071383   20.880034
 1   15.281582    9.810978   22.939245
 1   16.197919    8.302689   22.924152
 1   11.674373    1.161593   23.305672
 1    6.851286    9.595675   23.289484
 1   10.369593    0.346804   25.299781
 1    5.546506    8.780886   25.283594
 1    1.022960    1.639790   25.665114
 1    1.939297    0.131501   25.650021
 1   11.250798    0.871096   27.709232
 1    6.436511    9.287091   27.694066
 1   10.061185    1.312309   30.726712
 1    3.567189    3.600460   30.805952
 1    6.387700    7.971117   30.678584
 1    8.807652    8.075139   30.748727
 1   11.188521    3.458048   30.710994
 1    4.867444    1.551805   30.751710
 1    8.835666    4.066929   33.613900
 1    6.956489    5.617348   33.611785
 1    6.557183    3.218993   33.631764
 1   15.835176    9.075634   33.861187
 1   13.136447    4.596502   33.875646
 1   10.605789    9.175228   33.875318
 1    8.254442    1.772377   34.132001
 1    4.863219    4.870602   34.154676
 1    9.234086    6.257344   34.134700
 1   15.059923    6.536599   35.235315
 1   13.181202    9.774746   35.234676
 1   11.319146    6.526690   35.236312
 1    5.532721    0.982145   48.388886
 1    5.530961    7.610358   48.388897
 1   13.185841    7.611013   48.388904
 1    3.618975    4.296782   48.388904
 1    9.359127    7.610734   48.388914
 1    7.445129    4.296456   48.388917
 1   11.272637    4.297691   48.388898
 1    1.705346    0.982624   48.388935
 1    9.358450    0.982471   48.388920
 
_______________________________________________________________________________
 
 9. Fig. S3a, d= 37.371, H-terminated tipped surfaces
 
E=-1252.2078 eV
box:  11.480586 0 0   5.740293   9.942479 0 0 0  55.000000
Kpoints:  2  2  1
basis: NGX=  56 NGY=  56 NGZ= 270 NGXF= 112 NGYF= 112 NGZF= 540
 
16   15.642855    9.009417   21.040751
16    1.573781    0.919556   30.348758
14    4.035194    2.331730    1.703564
14   13.602342    5.645890    1.703564
14    5.948620    5.645890    1.703564
14   11.688912    8.960050    1.703564
14    7.862049    2.331730    1.703564
14   15.515772    8.960050    1.703564
14    9.775482    5.645890    1.703564
14   11.688913    2.331730    1.703564
14    7.862057    8.960050    1.703564
14    9.775479    3.436450    2.484714
14    4.035186    6.750610    2.484714
14    4.035194    0.122291    2.484714
14    0.208327    0.122291    2.484714
14    7.862049    0.122291    2.484714
14    2.121764    3.436450    2.484714
14   11.688912    6.750610    2.484714
14    7.862057    6.750610    2.484714
14    5.948624    3.436450    2.484714
14    7.862057    6.750610    4.828184
14    9.775479    3.436450    4.828184
14    0.208327    0.122291    4.828184
14    2.121764    3.436450    4.828184
14    7.862049    0.122291    4.828184
14    4.035194    0.122291    4.828184
14    5.948624    3.436450    4.828184
14   11.688912    6.750610    4.828184
14    4.035186    6.750610    4.828184
14    9.775479    1.227010    5.609334
14   13.602342    7.855330    5.609334
14    4.035194    4.541170    5.609334
14    2.121764    1.227010    5.609334
14    5.948624    1.227010    5.609334
14    9.775487    7.855330    5.609334
14    7.862054    4.541170    5.609334
14    5.948620    7.855330    5.609334
14   11.688913    4.541170    5.609334
14    5.961696    1.220272    7.972944
14    4.056812    4.559478    7.972300
14    7.885993    4.550085    7.991872
14    9.790620    7.861819    7.984802
14    2.121720    1.238199    7.966342
14   11.706410    4.559427    7.983634
14   13.617806    7.863088    7.978163
14    9.784271    1.231507    7.974172
14    5.959459    7.863256    7.975423
14    4.046362    2.340679    8.731234
14    7.870978    2.329675    8.775143
14   13.628078    5.660343    8.792452
14    9.802054    5.660640    8.819903
14    7.871526    8.974277    8.766116
14   15.529623    8.967931    8.789064
14   11.709209    8.956895    8.805639
14   11.691661    2.347071    8.776387
14    5.972216    5.660215    8.792193
14    4.054504    2.343623   11.071276
14    7.884904    2.327352   11.136156
14   13.646919    5.673693   11.163833
14    9.823653    5.672828   11.207339
14    7.875606    8.981713   11.122708
14   15.540017    8.973621   11.159250
14   11.729920    8.957678   11.185330
14    5.983851    5.671510   11.162330
14   11.693848    2.351696   11.139595
14    5.958898    3.440469   11.880765
14    4.058094    0.148804   11.880815
14    2.152767    3.440686   11.881031
14    7.899927    0.130035   11.995792
14    4.082941    6.778785   11.994571
14   11.758392    6.763452   12.042925
14    0.227141    0.146321   11.947945
14    9.780807    3.442942   11.959521
14    7.893284    6.789024   11.962899
14    0.235996    0.205700   14.315232
14    8.006891    7.126039   14.303091
14    4.177010    6.834081   14.375418
14    7.953512    0.106057   14.380946
14    9.499222    3.367492   14.307728
14   12.057008    6.575195   14.419568
14   16.976896    9.734637   37.074565
14    9.211225    2.815513   37.084864
14   13.039396    3.104234   37.016912
14    9.263013    9.836246   37.013403
14    7.718899    6.573235   37.081879
14    5.162150    3.364005   36.971444
14   13.796880    7.903950   15.317161
14    9.827628    1.240732   15.221574
14    6.036491    7.989122   15.213130
14   13.982467    7.992203   17.756951
14    9.908073    1.316024   17.625553
14    6.166377    8.040887   17.614632
14   15.870848    9.161974   18.751784
14    1.342413    0.773357   32.638274
14   11.048709    1.899405   33.772727
14    7.304701    8.620950   33.768866
14    3.229852    1.944445   33.634043
14   11.180198    1.950678   36.171937
14    7.389093    8.701035   36.172823
14    3.420980    2.036111   36.074544
14    9.325496    3.152476   39.424395
14    7.437928    6.499505   39.430544
14   16.989715    9.793819   39.441988
14    5.459874    3.177657   39.348534
14   13.133274    3.161904   39.399268
14    9.318121    9.812545   39.396394
14   15.065974    6.499231   39.512907
14   13.160276    9.791906   39.512256
14   11.261132    6.500335   39.510508
14    5.524763    7.589678   40.251742
14   11.233710    4.269960   40.230049
14    5.488691    0.983571   40.205062
14    1.676777    0.966040   40.232317
14    9.343244    0.960732   40.267384
14    7.394596    4.268532   40.182624
14    3.570454    4.266126   40.227615
14    9.334716    7.614649   40.250108
14   13.163652    7.597433   40.321141
14   11.246264    4.282280   42.600004
14    5.529032    7.596617   42.614818
14    5.510349    0.984949   42.584647
14    1.689741    0.973666   42.601400
14    9.348287    0.969398   42.623689
14    7.417049    4.280924   42.570722
14    3.590804    4.281616   42.598303
14    9.349268    7.610795   42.612041
14   13.174476    7.602778   42.660348
14   11.260559    2.079314   43.415022
14    7.437501    8.710017   43.415325
14    3.601608    2.079028   43.411261
14    5.512634    5.383845   43.405393
14   15.098739    8.705320   43.423766
14    7.428719    2.079886   43.405473
14    9.331749    5.391981   43.398934
14   13.162577    5.383598   43.416948
14   11.257405    8.721361   43.417318
14    5.531966    5.401309   45.779932
14   11.272259    2.087149   45.779932
14    9.358825    5.401309   45.779932
14    7.445392    2.087149   45.779932
14   11.272255    8.715469   45.779932
14   15.099115    8.715469   45.779932
14   13.185685    5.401309   45.779932
14    3.618537    2.087149   45.779932
14    7.445400    8.715469   45.779932
14   13.185693    3.191869   46.561082
14    5.531967    3.191869   46.561082
14   11.272255    6.506029   46.561082
14   13.185685    9.820188   46.561082
14    9.358830    9.820188   46.561082
14   15.099115    6.506029   46.561082
14   17.012552    9.820188   46.561082
14    7.445400    6.506029   46.561082
14    9.358822    3.191869   46.561082
14   11.272255    6.506029   48.904552
14    9.358822    3.191869   48.904552
14    5.531967    3.191869   48.904552
14   15.099115    6.506029   48.904552
14    9.358830    9.820188   48.904552
14   17.012552    9.820188   48.904552
14   13.185685    9.820188   48.904552
14   13.185693    3.191869   48.904552
14    7.445400    6.506029   48.904552
14    9.358822    0.982429   49.685702
14    5.531966    7.610749   49.685702
14    7.445397    4.296589   49.685702
14    1.705107    0.982429   49.685702
14    9.358830    7.610749   49.685702
14    5.531967    0.982429   49.685702
14   11.272259    4.296589   49.685702
14    3.618537    4.296589   49.685702
14   13.185685    7.610749   49.685702
 6   16.894176    9.761703   22.323445
 6   16.461307    9.489540   23.814781
 6    0.206012    0.126161   24.939076
 6   17.011172    9.808991   26.447552
 6    0.755272    0.445076   27.572719
 6    0.322323    0.170097   29.063276
 1    7.863351    8.958669    0.200009
 1   15.515981    8.960071    0.199920
 1    5.950548    5.643238    0.200076
 1    9.775609    5.645645    0.200036
 1    7.862411    2.333938    0.200068
 1   13.602261    5.645670    0.199996
 1    4.037604    2.332926    0.200108
 1   11.690206    2.333865    0.200030
 1   11.687689    8.960748    0.199997
 1    5.900852    3.406718   13.381512
 1    4.040697    0.219700   13.381331
 1    2.189450    3.391495   13.382117
 1    8.056429    3.693191   14.547243
 1   12.480042    5.153506   14.633031
 1    9.056427    8.174894   14.498260
 1    6.715465    0.802846   14.870717
 1    4.207545    5.413762   14.865591
 1    1.471338    0.938055   14.756674
 1   10.769879    6.784972   15.144038
 1    8.438832    5.897379   15.029394
 1   10.329374    4.399702   14.991803
 1   11.035562    2.241959   17.974322
 1    6.230181    6.618443   18.085466
 1    8.639827    1.978475   18.076460
 1   13.989234    6.562413   18.209108
 1    7.491699    8.669641   17.930903
 1   12.702972    8.602182   18.246074
 1   11.203012    0.896727   22.122732
 1    6.391226    9.310198   22.113313
 1   15.453473    9.909442   23.966545
 1    4.889328    8.400233   23.957107
 1   11.780834    1.214926   24.787409
 1    6.954374    9.649468   24.779516
 1   10.262822    0.285899   26.606739
 1    5.435706    8.720139   26.598853
 1   12.326083    1.534536   27.431818
 1    1.763706    0.026472   27.420145
 1   10.825117    0.621577   29.274197
 1    6.013487    9.034288   29.262102
 1    9.719941    1.277165   33.457488
 1    3.221817    3.373967   33.181401
 1    6.173170    7.696856   33.427446
 1    8.568912    7.953899   33.314088
 1   10.990158    3.322818   33.304118
 1    4.509002    1.334682   33.145156
 1    8.775875    4.043652   36.360359
 1    6.888328    5.540101   36.398963
 1    6.448082    3.150506   36.246421
 1   15.743329    8.997744   36.635201
 1   13.007975    4.524504   36.526737
 1   10.499498    9.135835   36.523499
 1    8.160416    1.766875   36.895502
 1    4.740647    4.786136   36.756625
 1    9.161627    6.248284   36.842494
 1   15.028945    6.549560   38.011673
 1   13.178035    9.720671   38.011952
 1   11.322425    6.532241   38.009789
 1    5.533013    0.981216   51.189320
 1    5.530336    7.608481   51.189298
 1   13.183208    7.609102   51.189231
 1    3.618386    4.296283   51.189324
 1    9.358059    7.608123   51.189277
 1    7.445092    4.296223   51.189284
 1   11.270076    4.298495   51.189270
 1    1.704400    0.981679   51.189410
 1    9.357513    0.983127   51.189302
 
_______________________________________________________________________________
 
10. Fig.   4, d= 37.371, unterminated tipped surfaces
 
E=-1106.0260 eV
box:  11.480586 0 0   5.740293   9.942479 0 0 0  55.000000
Kpoints:  2  2  1
basis: NGX=  56 NGY=  56 NGZ= 270 NGXF= 112 NGYF= 112 NGZF= 540
 
16   15.150581    8.926771   20.161173
16    2.070298    1.015708   28.428093
14    4.035194    2.331730    1.703564
14   13.602342    5.645890    1.703564
14    5.948620    5.645890    1.703564
14   11.688912    8.960050    1.703564
14    7.862049    2.331730    1.703564
14   15.515772    8.960050    1.703564
14    9.775482    5.645890    1.703564
14   11.688913    2.331730    1.703564
14    7.862057    8.960050    1.703564
14    9.775479    3.436450    2.484714
14    4.035186    6.750610    2.484714
14    4.035194    0.122291    2.484714
14    0.208327    0.122291    2.484714
14    7.862049    0.122291    2.484714
14    2.121764    3.436450    2.484714
14   11.688912    6.750610    2.484714
14    7.862057    6.750610    2.484714
14    5.948624    3.436450    2.484714
14    7.862057    6.750610    4.828184
14    9.775479    3.436450    4.828184
14    0.208327    0.122291    4.828184
14    2.121764    3.436450    4.828184
14    7.862049    0.122291    4.828184
14    4.035194    0.122291    4.828184
14    5.948624    3.436450    4.828184
14   11.688912    6.750610    4.828184
14    4.035186    6.750610    4.828184
14    9.775479    1.227010    5.609334
14   13.602342    7.855330    5.609334
14    4.035194    4.541170    5.609334
14    2.121764    1.227010    5.609334
14    5.948624    1.227010    5.609334
14    9.775487    7.855330    5.609334
14    7.862054    4.541170    5.609334
14    5.948620    7.855330    5.609334
14   11.688913    4.541170    5.609334
14    5.958405    1.226874    7.990362
14    4.035465    4.546180    7.992243
14    7.850173    4.521308    7.949494
14    9.764096    7.880252    7.962818
14    2.106875    1.220161    7.993708
14   11.704441    4.528532    7.955771
14   13.592643    7.843450    7.946503
14    9.769737    1.251054    7.938994
14    5.948346    7.847492    7.945042
14    4.031048    2.318997    8.782468
14    7.871358    2.326918    8.785491
14   13.594909    5.650752    8.779395
14    9.771907    5.647247    8.632330
14    7.842088    8.949635    8.789918
14   15.509888    8.976531    8.639531
14   11.693693    8.956655    8.770381
14   11.676246    2.326989    8.780491
14    5.959845    5.649356    8.761089
14    4.027942    2.416868   11.198242
14    7.869540    2.339470   11.147726
14   13.580396    5.653250   11.150260
14    9.765135    5.645789   10.924803
14    7.798972    8.905764   11.178715
14   15.502020    8.985843   10.946543
14   11.717051    8.917306   11.158612
14    6.000281    5.651939   11.123703
14   11.671455    2.351790   11.151735
14    5.984339    3.463159   11.906365
14    4.015140    0.136264   11.520271
14    2.083195    3.463954   11.927399
14    7.905145    0.114088   11.895949
14    4.059771    6.799120   11.760039
14   11.601977    6.686889   11.913048
14    0.135589    0.118005   11.901743
14    9.764127    3.517270   11.874658
14    7.946868    6.681604   11.952849
14   -0.336846   -0.162946   14.189266
14    8.429561    6.339472   14.255535
14    4.062233    7.503550   13.998824
14    8.479377   -0.193407   14.178829
14    9.705940    4.079433   14.159135
14   10.927965    6.271608   14.165730
14    0.336846    0.162946   34.400000
14    8.791318    3.603007   34.333731
14    1.678060    2.438929   34.590442
14    3.001209    0.193407   34.410437
14    7.514939    5.863046   34.430131
14    6.292914    3.670871   34.423536
14   13.308817    7.652548   14.959224
14    9.845891    1.567587   15.228552
14    6.123477    7.697481   15.236474
14   14.917293    7.789927   16.647968
14    8.897149    1.178824   17.365442
14    5.512859    7.280551   17.556254
14   15.868944    9.353440   18.154697
14    1.351935    0.589039   30.434569
14   11.708020    2.661928   31.033012
14    8.323731    8.763655   31.223824
14    2.303586    2.152553   31.941298
14   11.097402    2.244998   33.352792
14    7.374988    8.374892   33.360714
14    3.912062    2.289931   33.630042
14    9.274011    3.260875   36.636417
14    7.456752    6.425209   36.714608
14   11.344997   -0.118005   36.687523
14    5.618902    3.255590   36.676218
14   13.161108    3.143359   36.829227
14    9.315734    9.828391   36.693317
14   15.137684    6.478525   36.661867
14   13.205739    9.806215   37.068995
14   11.236540    6.479320   36.682901
14    5.549424    7.590689   37.437531
14   11.220598    4.290540   37.465563
14    5.503828    1.025173   37.430654
14    1.718859    0.956636   37.642723
14    9.421907    1.036715   37.410551
14    7.455744    4.296690   37.664463
14    3.640483    4.289229   37.439006
14    9.351339    7.603009   37.441540
14   13.192937    7.525611   37.391024
14   11.261034    4.293123   39.828177
14    5.544633    7.615490   39.808775
14    5.527186    0.985824   39.818885
14    1.710991    0.965948   39.949735
14    9.378791    0.992844   39.799348
14    7.448972    4.295232   39.956936
14    3.625970    4.291727   39.809871
14    9.349521    7.615561   39.803775
14   13.189831    7.623482   39.806798
14   11.272533    2.094987   40.644224
14    7.451142    8.691425   40.650272
14    3.628236    2.099029   40.642763
14    5.516438    5.413947   40.633495
14   15.114004    8.722318   40.595558
14    7.456783    2.062227   40.626448
14    9.370706    5.421171   40.639772
14   13.185414    5.396299   40.597023
14   11.262474    8.715605   40.598904
14    5.531966    5.401309   42.979932
14   11.272259    2.087149   42.979932
14    9.358825    5.401309   42.979932
14    7.445392    2.087149   42.979932
14   11.272255    8.715469   42.979932
14   15.099115    8.715469   42.979932
14   13.185685    5.401309   42.979932
14    3.618537    2.087149   42.979932
14    7.445400    8.715469   42.979932
14   13.185693    3.191869   43.761082
14    5.531967    3.191869   43.761082
14   11.272255    6.506029   43.761082
14   13.185685    9.820188   43.761082
14    9.358830    9.820188   43.761082
14   15.099115    6.506029   43.761082
14   17.012552    9.820188   43.761082
14    7.445400    6.506029   43.761082
14    9.358822    3.191869   43.761082
14   11.272255    6.506029   46.104552
14    9.358822    3.191869   46.104552
14    5.531967    3.191869   46.104552
14   15.099115    6.506029   46.104552
14    9.358830    9.820188   46.104552
14   17.012552    9.820188   46.104552
14   13.185685    9.820188   46.104552
14   13.185693    3.191869   46.104552
14    7.445400    6.506029   46.104552
14    9.358822    0.982429   46.885702
14    5.531966    7.610749   46.885702
14    7.445397    4.296589   46.885702
14    1.705107    0.982429   46.885702
14    9.358830    7.610749   46.885702
14    5.531967    0.982429   46.885702
14   11.272259    4.296589   46.885702
14    3.618537    4.296589   46.885702
14   13.185685    7.610749   46.885702
 6   16.555327    9.608700   21.147667
 6   16.300581    9.419796   22.646200
 6    0.153334    0.098570   23.550351
 6   17.067545    9.843909   25.038915
 6    0.920298    0.522683   25.943066
 6    0.665552    0.333779   27.441599
 1    7.864461    8.961112    0.200463
 1   15.515179    8.957889    0.200434
 1    5.947645    5.645591    0.200492
 1    9.775542    5.647720    0.200118
 1    7.859319    2.331772    0.200401
 1   13.601479    5.645085    0.200558
 1    4.035351    2.332008    0.200222
 1   11.691042    2.331685    0.200359
 1   11.687672    8.959029    0.200474
 1   10.904042    0.739780   20.895947
 1    5.996306    9.099450   20.830944
 1   15.325560    9.852211   22.898671
 1   16.231515    8.342433   22.859304
 1   11.717466    1.182838   23.339605
 1    6.883467    9.611643   23.321156
 1   10.337412    0.330836   25.268109
 1    5.503413    8.759641   25.249661
 1    0.989364    1.600046   25.729962
 1    1.895319    0.090268   25.690595
 1   11.224573    0.843029   27.758322
 1    6.316837    9.202699   27.693319
 1    5.533207    0.983450   48.388792
 1    5.529837    7.610794   48.388907
 1   13.185528    7.610471   48.389044
 1    3.619400    4.297394   48.388708
 1    9.361560    7.610707   48.388865
 1    7.445337    4.294759   48.389148
 1   11.273234    4.296888   48.388774
 1    1.705700    0.984590   48.388832
 1    9.356418    0.981367   48.388803
 
_______________________________________________________________________________
 
11. Fig.  S4, d= 27.171, unterminated tipped surfaces
 
E=-1097.4956 eV
box:  11.480586 0 0   5.740293   9.942479 0 0 0  65.000000
Kpoints:  2  2  1
basis: NGX=  56 NGY=  56 NGZ= 320 NGXF= 112 NGYF= 112 NGZF= 640
 
16   15.781884    9.108215   20.124262
16    1.606978    2.199476   18.563575
14    7.862094    8.960060    1.703564
14    7.862094    6.750620    2.484714
14    5.948657    5.645900    1.703564
14    9.775519    5.645900    1.703564
14    7.862094    6.750620    4.828184
14    4.035223    6.750620    2.484714
14    5.948661    3.436460    2.484714
14    9.775516    3.436460    2.484714
14   11.688950    6.750620    2.484714
14    9.775524    7.855340    5.609334
14    7.862091    4.541180    5.609334
14    5.948657    7.855340    5.609334
14    4.035223    6.750620    4.828184
14    4.035231    2.331740    1.703564
14    7.862086    2.331740    1.703564
14    5.948661    3.436460    4.828184
14   11.688950    2.331740    1.703564
14    9.775516    3.436460    4.828184
14   13.602380    5.645900    1.703564
14   11.688950    8.960060    1.703564
14   11.688950    6.750620    4.828184
14    9.789342    7.881501    7.962151
14    7.858289    4.521036    7.966024
14    5.981569    7.862203    7.958036
14    4.035231    4.541180    5.609334
14    4.035231    0.122301    2.484714
14    2.121801    3.436460    2.484714
14    7.862086    0.122301    2.484714
14    5.948661    1.227020    5.609334
14    9.775516    1.227020    5.609334
14   11.688950    4.541180    5.609334
14   13.602380    7.855340    5.609334
14    9.778591    5.641448    8.650804
14    7.879768    8.962999    8.818532
14   11.699739    8.967899    8.814420
14    7.871936    2.313708    8.799205
14    5.950173    5.663969    8.777318
14    2.121801    3.436460    4.828184
14    4.034162    4.551942    7.994955
14    4.035231    0.122301    4.828184
14    7.862086    0.122301    4.828184
14    5.959805    1.227300    7.991685
14    9.787942    1.226504    7.954351
14   11.710332    4.517864    7.975923
14   13.590162    7.863362    7.953649
14    9.771791    5.619556   10.960298
14    7.970482    8.961227   11.203293
14   11.594961    8.950873   11.187776
14    7.931496    2.277873   11.196292
14    5.964232    5.668543   11.161647
14    2.121801    1.227020    5.609334
14    4.049036    2.343626    8.823030
14   11.682271    2.308334    8.802112
14   13.600419    5.667102    8.780110
14   15.533581    8.949455    8.669079
14   11.604476    6.703999   11.910653
14    9.766696    3.520158   11.972057
14    7.945506    6.703159   11.915410
14    5.925864    3.379896   11.502859
14    7.882816    0.009080   11.847452
14    4.034747    6.777504   11.917364
14    0.208364    0.122301    4.828184
14    2.127669    1.229958    8.003630
14    4.017508    2.124238   11.237413
14   11.627627    2.296471   11.195577
14   13.582627    5.667244   11.162205
14   15.550650    8.934030   10.986987
14   11.066000    6.356828   14.196483
14    9.759641    4.172759   14.253179
14    8.504978    6.386942   14.201055
14    8.549028   -0.362046   14.078084
14    4.117138    7.302034   14.241100
14    0.208364    0.122301    2.484714
14    4.057062    0.038433   12.335707
14    2.126892    3.400066   11.646752
14   13.391221    7.501348   15.202523
14    9.784812    1.490641   15.122077
14    6.336588    7.545468   15.267199
14   13.348824    8.089095   17.578530
14    8.111502    0.343942   16.428915
14    6.354112    8.944136   17.257363
14   15.617167    8.580436   17.871087
14   15.515810    8.960060    1.703564
14    0.213830    0.046148   11.921979
14   -0.312395   -0.293231   14.237153
14    0.259731    0.299096   24.208443
14   16.948809    9.892205   26.495356
14    8.610723    3.612055   24.195119
14   10.832243    2.378550   23.402323
14    9.220414    3.221017   26.469662
14    1.805822    2.375869   24.304033
14   12.633997    3.159970   22.095322
14   11.202501    4.233622   27.229773
14    9.196084    0.960859   27.197621
14    7.406457    4.304733   27.452407
14   13.164898    3.145989   26.523131
14   11.232008    6.524374   26.864971
14   11.258086    4.264675   29.612700
14    9.322419    0.969608   29.576036
14    7.366183    6.389683   26.399606
14    5.581370    3.189371   26.530597
14    7.419860    4.292509   29.757214
14    9.226778    7.611961   27.197815
14   13.126655    7.809230   27.156501
14   11.225894    2.058711   30.432746
14    9.362466    5.405088   30.424014
14   13.166762    5.391931   30.405262
14    7.406813    2.045468   30.421952
14    7.264135    5.823843   24.064576
14    5.548363    7.645867   27.227121
14    6.062922    3.488862   24.236138
14    5.552179    0.915228   27.164408
14    3.618270    4.240775   27.276193
14    5.484436    5.410279   30.435351
14    9.259860    9.843185   26.414040
14    9.333647    7.608932   29.589282
14   15.037756    6.523988   26.929701
14   13.135676    9.896941   26.023547
14   13.173339    7.591525   29.583356
14   11.272220    2.087139   32.779830
14    9.358788    5.401299   32.779830
14   13.185650    5.401299   32.779830
14    5.500276    0.948358   29.553296
14    7.445355    2.087139   32.779830
14    7.140108    8.473248   23.006977
14    5.514332    7.623289   29.621458
14    4.086098    2.173501   23.313978
14    3.596931    4.265949   29.640726
14    5.531929    5.401299   32.779830
14    3.000522    0.122957   24.064009
14    7.437539    8.704000   30.435367
14   11.258359    8.701703   30.397371
14   15.072600    8.716158   30.407042
14   13.185660    3.191859   33.560980
14    9.358785    3.191859   33.560980
14   11.272220    6.506019   33.560980
14    7.445363    6.506019   33.560980
14   15.099080    6.506019   33.560980
14    3.629235    2.057507   30.435294
14    5.531930    3.191859   33.560980
14    6.654851    9.044520   20.558280
14    3.421684    2.818086   21.112903
14    7.445363    8.715459   32.779830
14   11.272220    8.715459   32.779830
14   15.099080    8.715459   32.779830
14   13.185660    3.191859   35.904450
14    9.358785    3.191859   35.904450
14   11.272220    6.506019   35.904450
14    7.445363    6.506019   35.904450
14   15.099080    6.506019   35.904450
14    1.686543    0.976799   29.713261
14    3.618500    2.087139   32.779830
14    5.531930    3.191859   35.904450
14    1.669858    1.327436   20.539658
14    9.358793    9.820178   33.560980
14   13.185650    9.820178   33.560980
14   17.012520    9.820178   33.560980
14   11.272220    4.296579   36.685600
14    9.358785    0.982419   36.685600
14    7.445360    4.296579   36.685600
14    9.358793    7.610739   36.685600
14   13.185650    7.610739   36.685600
14    5.531929    7.610739   36.685600
14    1.655838    0.963792   27.387185
14    5.531930    0.982419   36.685600
14    3.618500    4.296579   36.685600
14    9.358793    9.820178   35.904450
14   13.185650    9.820178   35.904450
14   17.012520    9.820178   35.904450
14    1.705070    0.982419   36.685600
 6   11.333847    2.471833   18.159599
 6   10.767929    3.779013   18.718711
 6    9.281982    3.634983   19.081933
 6    9.105478    2.614555   20.227671
 6    8.201256    1.422288   19.908322
 6    8.538055    0.144771   20.683538
 1    7.864028    8.955282    0.198624
 1    5.947464    5.644282    0.200859
 1    9.778572    5.643009    0.200592
 1    4.036235    2.336559    0.200672
 1    7.860021    2.339529    0.200431
 1   11.691575    2.339517    0.199154
 1   13.605311    5.645005    0.201345
 1   11.685988    8.953743    0.199788
 1   15.516360    8.955325    0.199100
 1   11.273891    4.293983   38.188710
 1    9.356894    0.983237   38.189811
 1    7.445520    4.297846   38.188522
 1    9.357514    7.609545   38.187022
 1   13.182557    7.611326   38.188850
 1    5.532107    7.608482   38.187458
 1    5.531243    0.981676   38.190112
 1    3.613609    4.294158   38.189024
 1   13.477813    9.340560   20.583270
 1    1.706359    0.984228   38.188286
 1   10.765434    1.597457   18.520298
 1   11.280520    2.448464   17.065926
 1   11.333550    4.063539   19.629901
 1   10.928945    4.594058   17.991860
 1    8.726839    3.317350   18.192313
 1    8.888049    4.620186   19.362665
 1   10.090742    2.228661   20.515088
 1    8.719819    3.125082   21.132070
 1    8.227765    1.200146   18.833116
 1    7.149556    1.657902   20.128317
 1    8.695849    0.337433   21.766174
 
_______________________________________________________________________________
 
12. Fig.  S4, d= 29.171, unterminated tipped surfaces
 
E=-1109.5953 eV
box:  11.480586 0 0   5.740293   9.942479 0 0 0  65.000000
Kpoints:  2  2  1
basis: NGX=  56 NGY=  56 NGZ= 320 NGXF= 112 NGYF= 112 NGZF= 640
 
16    2.223772    1.560200   21.413282
16   15.420790    9.169853   19.005909
14   13.573851    5.545524   11.193719
14    9.764786    5.643126   10.907599
14    7.797913    8.912271   11.141192
14    5.931479    5.724818   11.159447
14   11.742010    2.416002   11.145529
14    7.832598    0.105512   11.807283
14   11.631579    6.707022   11.827400
14    3.979659    0.144592   11.648219
14    5.871991    3.443192   11.496752
14    2.014093    3.470262   12.342612
14    3.968466    6.808387   11.907729
14    0.109573    0.144695   11.754227
14    9.793798    3.514427   11.876685
14    7.862094    8.960060    1.703564
14    5.948657    5.645900    1.703564
14    9.775519    5.645900    1.703564
14    7.939475    6.696979   11.913413
14   13.872499    9.519957   14.065551
14   10.994797    6.435765   14.090021
14    4.251625    7.518834   14.170053
14    9.955294    4.195875   14.154055
14   -0.799439   -0.009761   13.915213
14    4.035231    2.331740    1.703564
14    7.862086    2.331740    1.703564
14   11.688950    2.331740    1.703564
14   13.602380    5.645900    1.703564
14   11.688950    8.960060    1.703564
14   15.515810    8.960060    1.703564
14    8.511758    6.484140   14.224265
14    9.775516    3.436460    2.484714
14    9.950836    1.948633   15.120369
14    5.948661    3.436460    2.484714
14   13.003973    7.438272   14.944687
14    4.035223    6.750620    2.484714
14    6.599235    8.143416   14.787995
14   11.688950    6.750620    2.484714
14    7.970325    0.902219   16.014822
14   14.844355    6.754063   16.252148
14    7.862094    6.750620    2.484714
14    4.035231    0.122301    2.484714
14    2.121801    3.436460    2.484714
14    7.862086    0.122301    2.484714
14    0.208364    0.122301    2.484714
14    5.843715    9.926366   16.206649
14    4.035223    6.750620    4.828184
14    9.775516    3.436460    4.828184
14    7.862094    6.750620    4.828184
14   11.688950    6.750620    4.828184
14   15.137449    9.094804   16.859482
14    5.948661    3.436460    4.828184
14   11.646322    8.933294   11.080792
14    3.824387    2.417458   11.237930
14   15.454717    8.949867   10.933618
14    2.121801    3.436460    4.828184
14    7.880333    2.351432   11.137674
14   11.686076    2.331577    8.786998
14    4.035231    0.122301    4.828184
14    5.936492    5.659954    8.773924
14    7.862086    0.122301    4.828184
14    0.208364    0.122301    4.828184
14    7.840007    8.963542    8.764334
14    7.862091    4.541180    5.609334
14    5.948657    7.855340    5.609334
14    9.775524    7.855340    5.609334
14    7.871856    2.327704    8.760382
14    5.948661    1.227020    5.609334
14   11.688950    4.541180    5.609334
14    9.775516    1.227020    5.609334
14   13.602380    7.855340    5.609334
14    4.035231    4.541180    5.609334
14    1.880019    1.438981   23.541394
14    5.742360    9.930484   24.085905
14    4.027436    0.517419   24.194872
14    2.121801    1.227020    5.609334
14   12.509421    3.531490   24.426325
14    9.752099    7.870468    7.947513
14    6.948483    8.351328   25.437057
14    7.829998    4.531106    7.956264
14    5.943702    1.232044    7.989301
14    4.272353    2.501775   25.454008
14    4.026202    4.544342    7.986330
14   13.577877    7.815849    7.946357
14    5.946049    7.853091    7.940701
14   11.715736    4.525566    7.950876
14    2.119956    1.234364    7.984363
14    9.788957    1.238747    7.949226
14   10.611453    2.378151   25.326464
14    7.346912    5.843907   26.215482
14    0.387628    0.609231   26.441858
14    2.853046    0.141952   26.249760
14    8.630396    3.515029   26.242138
14    6.157477    3.687626   26.324281
14    4.040871    2.335589    8.814944
14   11.678280    8.949227    8.725994
14   13.601443    5.637122    8.819801
14    2.031552    2.666886   26.384708
14    7.428191    6.429204   28.520051
14   17.054450    9.839642   28.625335
14    9.323498    9.881635   28.504360
14    9.275697    3.234110   28.523039
14   13.206096    9.862529   28.344855
14   11.351611    6.564234   28.966505
14    5.554189    3.245351   28.576173
14   15.160686    6.492781   28.095248
14   13.245516    3.199257   28.639614
14    5.475063    7.552036   29.209267
14    5.572843    0.988021   29.222713
14    9.312800    7.643294   29.252784
14    7.435624    4.303113   29.486434
14    9.325314    0.999174   29.250479
14   11.254848    4.269991   29.266809
14    1.728184    1.004887   29.466871
14   13.372347    7.656112   29.118542
14    3.655564    4.444691   29.271842
14    5.504396    7.615637   31.581260
14    5.519654    0.985223   31.597920
14    9.328716    7.628638   31.638239
14    9.354760    0.974973   31.617964
14    7.435472    4.297395   31.780910
14   11.264286    4.283321   31.645906
14    1.712215    0.981842   31.769573
14   13.141206    7.596938   31.551992
14    3.620367    4.313137   31.620327
14    7.438719    2.057271   32.437757
14   11.249743    2.077738   32.446168
14   15.070362    8.702491   32.396966
14   11.258992    8.722082   32.400511
14    7.401376    8.696893   32.444905
14    3.640023    2.113299   32.440676
14    9.370845    5.418603   32.438358
14   13.179541    5.404344   32.410758
14    5.506228    5.429566   32.446201
14    9.358805    5.401259   34.779860
14    3.618517    2.087099   34.779860
14   15.099100    8.715419   34.779860
14   13.185670    5.401259   34.779860
14    7.445372    2.087099   34.779860
14   11.272240    2.087099   34.779860
14    5.531946    5.401259   34.779860
14    7.445380    8.715419   34.779860
14   11.272240    8.715419   34.779860
14    7.445380    6.505979   35.561010
14   11.272240    6.505979   35.561010
14    9.358802    3.191819   35.561010
14   13.185670    3.191819   35.561010
14    9.358810    9.820138   35.561010
14   15.099100    6.505979   35.561010
14    5.531947    3.191819   35.561010
14   17.012530    9.820138   35.561010
14   13.185670    9.820138   35.561010
14    9.358802    3.191819   37.904480
14    5.531947    3.191819   37.904480
14   13.185670    3.191819   37.904480
14   11.272240    6.505979   37.904480
14    9.358810    9.820138   37.904480
14   17.012530    9.820138   37.904480
14    7.445380    6.505979   37.904480
14   13.185670    9.820138   37.904480
14   15.099100    6.505979   37.904480
14    1.705087    0.982379   38.685630
14    3.618517    4.296539   38.685630
14    7.445377    4.296539   38.685630
14    5.531947    0.982379   38.685630
14   11.272240    4.296539   38.685630
14   13.185670    7.610699   38.685630
14    9.358810    7.610699   38.685630
14    5.531946    7.610699   38.685630
14   15.491385    8.949557    8.629667
14    9.772942    5.634997    8.613071
14    9.358802    0.982379   38.685630
 6   12.052610    1.586754   20.622122
 6   11.151574    2.782905   20.926438
 6    9.770204    2.582284   20.285794
 6    7.759077    0.957800   20.207479
 6   13.772485    9.460013   19.796761
 6    8.863921    1.614156   21.061505
 1    5.949572    5.644252    0.200549
 1    9.773239    5.643925    0.200258
 1   15.515753    8.962354    0.200572
 1    7.863041    8.959575    0.200671
 1    7.862568    2.331274    0.200612
 1    4.036550    2.330566    0.200394
 1   13.600104    5.645236    0.200491
 1   11.686366    2.333804    0.200606
 1   11.689522    8.960232    0.200528
 1   12.274104    1.555562   19.545080
 1   11.628939    3.703138   20.558461
 1    7.570472    1.569775   19.307308
 1    9.911034    2.207789   19.257471
 1   11.551631    0.640890   20.866760
 1   12.991535    9.075441   19.124850
 1    6.807808    0.943007   20.767538
 1   11.043840    2.906299   22.020296
 1    9.259566    3.554690   20.190003
 1    9.473154    0.822026   21.527617
 1   13.799491    8.809261   20.683056
 1    8.410167    2.159353   21.905747
 1    5.530408    0.981596   40.188693
 1   11.270916    4.296269   40.188714
 1    9.359628    0.983352   40.187997
 1    5.532087    7.612518   40.188204
 1   13.184503    7.609944   40.188983
 1    1.701304    0.979484   40.188350
 1    3.618442    4.296299   40.188572
 1    7.446799    4.295797   40.189010
 1    9.360433    7.612133   40.188991
 
_______________________________________________________________________________
 
13. Fig.  S4, d= 32.171, unterminated tipped surfaces
 
E=-1105.4753 eV
box:  11.480586 0 0   5.740293   9.942479 0 0 0  65.000000
Kpoints:  2  2  1
basis: NGX=  56 NGY=  56 NGZ= 320 NGXF= 112 NGYF= 112 NGZF= 640
 
16   15.480108    8.619612   19.912889
16    2.105123    1.294653   23.542889
14    4.035197    2.331790    1.703564
14   13.602345    5.645950    1.703564
14    5.948623    5.645950    1.703564
14   11.688915    8.960110    1.703564
14    7.862052    2.331790    1.703564
14   15.515775    8.960110    1.703564
14    9.775485    5.645950    1.703564
14   11.688916    2.331790    1.703564
14    7.862060    8.960110    1.703564
14    9.775482    3.436510    2.484714
14    4.035189    6.750670    2.484714
14    4.035197    0.122351    2.484714
14    0.208330    0.122351    2.484714
14    7.862052    0.122351    2.484714
14    2.121767    3.436510    2.484714
14   11.688915    6.750670    2.484714
14    7.862060    6.750670    2.484714
14    5.948627    3.436510    2.484714
14    7.862060    6.750670    4.828184
14    9.775482    3.436510    4.828184
14    0.208330    0.122351    4.828184
14    2.121767    3.436510    4.828184
14    7.862052    0.122351    4.828184
14    4.035197    0.122351    4.828184
14    5.948627    3.436510    4.828184
14   11.688915    6.750670    4.828184
14    4.035189    6.750670    4.828184
14    9.775482    1.227070    5.609334
14   13.602345    7.855390    5.609334
14    4.035197    4.541230    5.609334
14    2.121767    1.227070    5.609334
14    5.948627    1.227070    5.609334
14    9.775490    7.855390    5.609334
14    7.862057    4.541230    5.609334
14    5.948623    7.855390    5.609334
14   11.688916    4.541230    5.609334
14    5.939457    1.220357    7.982218
14    4.001459    4.528832    7.996902
14    7.815987    4.513980    7.950113
14    9.756743    7.865330    7.943734
14    2.092505    1.213673    7.979703
14   11.680752    4.508058    7.953554
14   13.603373    7.796372    7.954185
14    9.763471    1.243473    7.971356
14    5.917656    7.804652    7.951248
14    4.013305    2.290231    8.807224
14    7.842199    2.320991    8.802524
14   13.562171    5.612828    8.816828
14    9.746893    5.634040    8.617599
14    7.818130    8.935435    8.732289
14   15.501420    8.954173    8.683727
14   11.698063    8.935739    8.719365
14   11.674391    2.317953    8.826563
14    5.920140    5.614550    8.798523
14    3.952691    2.508541   11.255239
14    7.801876    2.352830   11.180331
14   13.502599    5.567428   11.193195
14    9.721881    5.634081   10.910522
14    7.779135    8.930414   11.124038
14   15.489797    8.945864   11.010740
14   11.702033    8.935535   11.111613
14    5.921151    5.598761   11.179044
14   11.702384    2.376099   11.215303
14    5.934680    3.440289   12.080560
14    3.996697    0.209848   11.428453
14    2.045847    3.459646   12.244187
14    7.890613    0.113460   11.920528
14    3.963414    6.744947   11.839266
14   11.547036    6.704236   11.884713
14    0.128566    0.117799   11.917305
14    9.733638    3.501783   11.880258
14    7.882483    6.698540   11.881033
14   -0.515788   -0.344936   14.172558
14    8.427543    6.341193   14.159099
14    3.926898    7.381806   14.164818
14    8.368554   -0.262345   14.223525
14    9.698152    4.102732   14.173091
14   10.952200    6.332645   14.161348
14    0.387331    0.207397   29.215349
14    8.755373    3.522590   29.189160
14    1.751825    2.356827   29.311954
14    3.008503    0.168844   29.113279
14    7.424477    5.775802   29.180796
14    6.209103    3.527302   29.134590
14   13.116040    7.638414   15.099630
14    9.681245    1.551340   15.177230
14    6.182916    7.515367   15.062005
14   14.450446    6.874698   16.859307
14   10.494200    1.060078   17.344809
14    5.837577    8.958872   16.835756
14   15.157811    8.889159   17.808277
14    1.634000    0.852457   25.621155
14   11.347386    2.451930   25.883055
14    7.746741    8.540600   25.919544
14    1.977439    3.083848   26.960514
14   10.889139    2.204662   28.235650
14    7.339595    8.283802   28.220132
14    3.881924    2.239164   28.093741
14    9.299471    3.249326   31.483505
14    7.467205    6.385684   31.467867
14   17.107262    9.901806   31.501136
14    5.643981    3.216156   31.440250
14   13.231767    3.168917   31.497207
14    9.343259    9.870341   31.426543
14   15.152655    6.518239   31.791698
14   13.214975    9.863915   31.513126
14   11.282255    6.499203   31.899058
14    5.634720    7.654527   32.218792
14   11.294399    4.226613   32.246599
14    5.543151    1.000454   32.241036
14    1.760089    1.008642   32.402769
14    9.396159    1.018934   32.240278
14    7.454744    4.285029   32.474622
14    3.683757    4.252555   32.239032
14    9.305408    7.643953   32.229030
14   13.221130    7.673713   32.271908
14   11.287947    4.291396   34.623671
14    5.553177    7.619260   34.603410
14    5.534962    0.990128   34.620148
14    1.728879    1.001204   34.714484
14    9.375618    1.005511   34.617310
14    7.446084    4.291248   34.771640
14    3.647142    4.288902   34.621305
14    9.343800    7.611765   34.615299
14   13.193877    7.611209   34.679928
14   11.278271    2.094898   35.445292
14    7.448641    8.722461   35.439349
14    3.646042    2.096646   35.452203
14    5.528625    5.424972   35.442176
14   15.125948    8.735232   35.407623
14    7.450834    2.067213   35.446793
14    9.380060    5.407702   35.432849
14   13.208533    5.385507   35.410296
14   11.254944    8.720312   35.411101
14    5.531940    5.401254   37.779931
14   11.272233    2.087094   37.779931
14    9.358799    5.401254   37.779931
14    7.445366    2.087094   37.779931
14   11.272229    8.715414   37.779931
14   15.099089    8.715414   37.779931
14   13.185659    5.401254   37.779931
14    3.618511    2.087094   37.779931
14    7.445374    8.715414   37.779931
14   13.185667    3.191814   38.561081
14    5.531941    3.191814   38.561081
14   11.272229    6.505974   38.561081
14   13.185659    9.820133   38.561081
14    9.358804    9.820133   38.561081
14   15.099089    6.505974   38.561081
14   17.012526    9.820133   38.561081
14    7.445374    6.505974   38.561081
14    9.358796    3.191814   38.561081
14   11.272229    6.505974   40.904551
14    9.358796    3.191814   40.904551
14    5.531941    3.191814   40.904551
14   15.099089    6.505974   40.904551
14    9.358804    9.820133   40.904551
14   17.012526    9.820133   40.904551
14   13.185659    9.820133   40.904551
14   13.185667    3.191814   40.904551
14    7.445374    6.505974   40.904551
14    9.358796    0.982374   41.685701
14    5.531940    7.610694   41.685701
14    7.445371    4.296534   41.685701
14    1.705081    0.982374   41.685701
14    9.358804    7.610694   41.685701
14    5.531941    0.982374   41.685701
14   11.272233    4.296534   41.685701
14    3.618511    4.296534   41.685701
14   13.185659    7.610694   41.685701
 6   13.835950    9.090403   20.638426
 6    7.845545    0.599585   20.991415
 6    8.853504    1.196549   21.985161
 6   10.031314    1.954684   21.353184
 6   11.225608    2.217601   22.267581
 6   11.961288    0.950254   22.717671
 1    7.864830    8.958155    0.200534
 1   15.513362    8.954843    0.200708
 1    5.952067    5.646263    0.200636
 1    9.775376    5.646890    0.200343
 1    7.857921    2.329880    0.200887
 1   13.598995    5.645728    0.201268
 1    4.034327    2.329538    0.200277
 1   11.686707    2.332327    0.200667
 1   11.687343    8.955996    0.200624
 1   13.835809    8.453444   21.534714
 1   13.050327    8.709782   19.960833
 1    7.804677    1.219736   20.097816
 1    6.847574    0.622060   21.429446
 1    9.245664    0.381540   22.638546
 1    8.323769    1.898208   22.683102
 1   10.371268    1.387935   20.468497
 1    9.655458    2.914962   20.982532
 1   10.912386    2.788985   23.157161
 1   11.950231    2.863466   21.725450
 1   11.347794    0.353742   23.391940
 1    0.748514    0.326197   21.864401
 1    5.535860    0.987671   43.186919
 1    5.533559    7.605708   43.188630
 1   13.185914    7.609157   43.188479
 1    3.623789    4.301395   43.188316
 1    9.361759    7.606113   43.188550
 1    7.445878    4.296939   43.188636
 1   11.267139    4.299121   43.188752
 1    1.704254    0.979374   43.187223
 1    9.355592    0.981643   43.188262
 
_______________________________________________________________________________
 
14. Fig.  S4, d= 34.771, unterminated tipped surfaces
 
E=-1091.9762 eV
box:  11.480586 0 0   5.740293   9.942479 0 0 0  55.000000
Kpoints:  2  2  1
basis: NGX=  56 NGY=  56 NGZ= 270 NGXF= 112 NGYF= 112 NGZF= 540
 
16   15.459633    9.072388   19.996542
16    1.684865    0.757984   25.923735
14    4.035208    2.331763    1.703564
14   13.602356    5.645923    1.703564
14    5.948634    5.645923    1.703564
14   11.688926    8.960083    1.703564
14    7.862063    2.331763    1.703564
14   15.515786    8.960083    1.703564
14    9.775496    5.645923    1.703564
14   11.688927    2.331763    1.703564
14    7.862071    8.960083    1.703564
14    9.775493    3.436483    2.484714
14    4.035200    6.750643    2.484714
14    4.035208    0.122324    2.484714
14    0.208341    0.122324    2.484714
14    7.862063    0.122324    2.484714
14    2.121778    3.436483    2.484714
14   11.688926    6.750643    2.484714
14    7.862071    6.750643    2.484714
14    5.948638    3.436483    2.484714
14    7.862071    6.750643    4.828184
14    9.775493    3.436483    4.828184
14    0.208341    0.122324    4.828184
14    2.121778    3.436483    4.828184
14    7.862063    0.122324    4.828184
14    4.035208    0.122324    4.828184
14    5.948638    3.436483    4.828184
14   11.688926    6.750643    4.828184
14    4.035200    6.750643    4.828184
14    9.775493    1.227043    5.609334
14   13.602356    7.855363    5.609334
14    4.035208    4.541203    5.609334
14    2.121778    1.227043    5.609334
14    5.948638    1.227043    5.609334
14    9.775501    7.855363    5.609334
14    7.862068    4.541203    5.609334
14    5.948634    7.855363    5.609334
14   11.688927    4.541203    5.609334
14    5.954450    1.232306    7.986399
14    4.032524    4.550701    7.990007
14    7.824222    4.545631    7.975923
14    9.784381    7.896317    7.981489
14    2.128130    1.219135    7.988901
14   11.726532    4.513334    7.974198
14   13.599359    7.863373    7.963187
14    9.782101    1.232239    7.949860
14    5.951629    7.866176    7.958337
14    4.040998    2.350985    8.797659
14    7.874967    2.332600    8.778743
14   13.613243    5.660948    8.793774
14    9.786323    5.640198    8.624795
14    7.844770    8.956728    8.814441
14   15.515910    8.969703    8.698844
14   11.718096    8.975448    8.805833
14   11.692247    2.307555    8.791920
14    5.921564    5.670506    8.804970
14    4.023452    2.169979   11.206232
14    7.931697    2.370667   11.157465
14   13.582442    5.694323   11.171268
14    9.797943    5.645400   10.931244
14    7.938284    8.967619   11.189047
14   15.514632    9.001406   11.016409
14   11.619346    8.994648   11.170536
14    5.941523    5.730049   11.188433
14   11.663959    2.307009   11.168239
14    5.918929    3.447905   11.486789
14    4.041482    0.060940   12.245423
14    2.140456    3.432054   11.634777
14    7.863674    0.129930   11.867018
14    4.007477    6.842233   11.908781
14   11.614383    6.748525   11.895002
14    0.209371    0.075763   11.905471
14    9.822856    3.533976   11.937192
14    7.956386    6.706362   11.908520
14   -0.382280   -0.258062   14.174770
14    8.508534    6.343920   14.182416
14    4.065040    7.398366   14.187514
14    8.551582   -0.164856   14.108804
14    9.856820    4.167435   14.206684
14   11.091019    6.445007   14.189857
14    0.444527    0.268023   31.859302
14    8.772790    3.567504   31.785525
14    1.752189    2.557847   31.777208
14    3.072858    0.184483   31.729797
14    7.442635    5.811921   31.748604
14    6.199971    3.510904   31.795626
14   13.347742    7.709564   15.165453
14    9.838655    1.620986   15.111549
14    6.242409    7.590859   15.147945
14   13.411616    8.425910   17.470921
14    8.418032    0.606501   16.804439
14    6.249920    7.936043   17.460340
14   15.738602    8.980680   17.853198
14    1.819133    1.136114   28.060613
14   11.157264    0.927676   29.108161
14    6.572878    8.857551   28.636488
14    3.724929    2.400986   28.453514
14   10.929640    2.334408   30.989231
14    7.368923    8.326520   30.847710
14    4.002426    2.272943   30.806186
14    9.300348    3.248601   34.069354
14    7.437630    6.399948   34.050831
14   17.006659    9.852414   34.109368
14    5.638406    3.220955   34.076062
14   13.231856    3.167925   34.080942
14    9.297242    9.856058   34.055133
14   15.132246    6.490462   34.065158
14   13.166724    9.858749   33.964118
14   11.301108    6.530737   34.497294
14    5.547550    7.601294   34.807769
14   11.281036    4.251245   34.827264
14    5.534650    0.993659   34.806858
14    1.684370    0.995095   34.971416
14    9.313377    1.006855   34.819284
14    7.459023    4.299493   35.056152
14    3.682280    4.297209   34.816038
14    9.293445    7.617082   34.814976
14   13.269077    7.676006   34.794045
14   11.288971    4.280374   37.205048
14    5.544299    7.632503   37.190477
14    5.497180    0.989131   37.179264
14    1.703404    0.992006   37.299691
14    9.368225    0.992600   37.208542
14    7.451718    4.299274   37.360978
14    3.637139    4.275504   37.179278
14    9.339341    7.619563   37.197712
14   13.168813    7.593588   37.181190
14   11.265060    2.089095   38.045066
14    7.443400    8.718670   38.043248
14    3.627351    2.097674   38.041694
14    5.512418    5.421219   38.024414
14   15.098065    8.711150   37.993078
14    7.421248    2.057525   38.025883
14    9.392656    5.414000   38.020185
14   13.209600    5.390110   37.998295
14   11.263257    8.718246   37.997777
14    5.531952    5.401276   40.380542
14   11.272245    2.087116   40.380542
14    9.358811    5.401276   40.380542
14    7.445378    2.087116   40.380542
14   11.272241    8.715436   40.380542
14   15.099101    8.715436   40.380542
14   13.185671    5.401276   40.380542
14    3.618523    2.087116   40.380542
14    7.445386    8.715436   40.380542
14   13.185679    3.191836   41.161692
14    5.531953    3.191836   41.161692
14   11.272241    6.505996   41.161692
14   13.185671    9.820155   41.161692
14    9.358816    9.820155   41.161692
14   15.099101    6.505996   41.161692
14   17.012538    9.820155   41.161692
14    7.445386    6.505996   41.161692
14    9.358808    3.191836   41.161692
14   11.272241    6.505996   43.505162
14    9.358808    3.191836   43.505162
14    5.531953    3.191836   43.505162
14   15.099101    6.505996   43.505162
14    9.358816    9.820155   43.505162
14   17.012538    9.820155   43.505162
14   13.185671    9.820155   43.505162
14   13.185679    3.191836   43.505162
14    7.445386    6.505996   43.505162
14    9.358808    0.982396   44.286312
14    5.531952    7.610716   44.286312
14    7.445383    4.296556   44.286312
14    1.705093    0.982396   44.286312
14    9.358816    7.610716   44.286312
14    5.531953    0.982396   44.286312
14   11.272245    4.296556   44.286312
14    3.618523    4.296556   44.286312
14   13.185671    7.610716   44.286312
 6   10.893431    0.381380   20.639388
 6   10.176117    1.698638   21.023677
 6   11.146630    2.809540   21.435104
 6   11.406171    2.997723   22.928899
 6   12.094777    1.843724   23.650590
 6   12.414516    2.218516   25.118853
 1    7.863348    8.957384    0.199118
 1   15.515617    8.961761    0.198996
 1    5.952816    5.644062    0.198797
 1    9.775801    5.645317    0.200133
 1    7.862132    2.335645    0.200169
 1   13.598050    5.644855    0.199307
 1    4.035586    2.332369    0.195777
 1   11.686563    2.336886    0.199158
 1   11.687021    8.956349    0.199808
 1   11.655424    0.580451   19.864540
 1   11.375936   -0.077258   21.482755
 1    9.569412    2.006049   20.161951
 1    9.448298    1.474213   21.833212
 1   10.724647    3.769633   21.066551
 1   12.086484    2.672069   20.895842
 1   12.053981    3.894845   23.047075
 1   10.475935    3.233969   23.446025
 1    1.543529    1.549515   23.150881
 1   11.448440    0.938450   23.662431
 1   13.114638    3.060288   25.147093
 1   11.501340    2.503143   25.656323
 1    5.534017    0.986198   45.791555
 1    5.534291    7.606787   45.793203
 1   13.184907    7.609029   45.792775
 1    3.618821    4.297764   45.791432
 1    9.358997    7.606023   45.791224
 1    7.446646    4.297754   45.792024
 1   11.266567    4.297909   45.789612
 1    1.703383    0.981585   45.790109
 1    9.357188    0.985111   45.792070
 
_______________________________________________________________________________
 
15. Fig.  S4, d= 35.371, unterminated tipped surfaces
 
E=-1099.9625 eV
box:  11.480586 0 0   5.740293   9.942479 0 0 0  55.000000
Kpoints:  2  2  1
basis: NGX=  56 NGY=  56 NGZ= 270 NGXF= 112 NGYF= 112 NGZF= 540
 
16   15.259308    9.081415   20.058411
16    1.932619    1.064770   26.532926
14    4.035329    2.331864    1.703564
14   13.602477    5.646024    1.703564
14    5.948755    5.646024    1.703564
14   11.689047    8.960184    1.703564
14    7.862184    2.331864    1.703564
14   15.515907    8.960184    1.703564
14    9.775617    5.646024    1.703564
14   11.689048    2.331864    1.703564
14    7.862192    8.960184    1.703564
14    9.775614    3.436584    2.484714
14    4.035321    6.750744    2.484714
14    4.035329    0.122425    2.484714
14    0.208462    0.122425    2.484714
14    7.862184    0.122425    2.484714
14    2.121899    3.436584    2.484714
14   11.689047    6.750744    2.484714
14    7.862192    6.750744    2.484714
14    5.948759    3.436584    2.484714
14    7.862192    6.750744    4.828184
14    9.775614    3.436584    4.828184
14    0.208462    0.122425    4.828184
14    2.121899    3.436584    4.828184
14    7.862184    0.122425    4.828184
14    4.035329    0.122425    4.828184
14    5.948759    3.436584    4.828184
14   11.689047    6.750744    4.828184
14    4.035321    6.750744    4.828184
14    9.775614    1.227144    5.609334
14   13.602477    7.855464    5.609334
14    4.035329    4.541304    5.609334
14    2.121899    1.227144    5.609334
14    5.948759    1.227144    5.609334
14    9.775622    7.855464    5.609334
14    7.862189    4.541304    5.609334
14    5.948755    7.855464    5.609334
14   11.689048    4.541304    5.609334
14    5.954520    1.233212    7.992372
14    4.016709    4.542186    7.997083
14    7.834748    4.547085    7.952087
14    9.786482    7.882616    7.957417
14    2.131640    1.226238    7.990941
14   11.716714    4.519294    7.953274
14   13.593454    7.835743    7.943318
14    9.783395    1.243655    7.944743
14    5.954327    7.852199    7.948450
14    4.052116    2.329719    8.806116
14    7.871665    2.344132    8.754216
14   13.589782    5.655128    8.803040
14    9.785112    5.645120    8.618963
14    7.862486    8.953871    8.776323
14   15.505188    8.964255    8.645602
14   11.706934    8.964079    8.762791
14   11.690952    2.321022    8.793063
14    5.931142    5.653352    8.775414
14    3.905604    2.401214   11.246622
14    7.932980    2.375949   11.144519
14   13.555454    5.590060   11.183387
14    9.788825    5.658413   10.922871
14    7.827567    8.917494   11.172882
14   15.515340    8.978603   10.969496
14   11.726773    8.937587   11.152207
14    5.941913    5.731626   11.181468
14   11.742269    2.371111   11.173076
14    5.931932    3.457964   11.610049
14    4.032198    0.129201   11.685671
14    2.059333    3.472807   12.228711
14    7.913768    0.142228   11.881130
14    3.961722    6.826548   11.896333
14   11.615002    6.713416   11.930281
14    0.154996    0.114568   11.915253
14    9.830783    3.547287   11.924596
14    7.965127    6.693035   11.942979
14   -0.345825   -0.229603   14.203380
14    8.476341    6.376807   14.244717
14    4.000935    7.417807   14.204414
14    8.493569   -0.140543   14.170223
14    9.837260    4.212562   14.222267
14   11.059750    6.454469   14.223011
14    0.313568    0.201739   32.335044
14    8.725781    3.538722   32.350001
14    1.721333    2.403906   32.450581
14    3.008534    0.147956   32.333937
14    7.392415    5.732514   32.390381
14    6.173514    3.512864   32.374028
14   13.266527    7.797533   15.134197
14    9.914617    1.605089   15.136577
14    6.212800    7.650978   15.191764
14   13.949451    7.569666   17.379543
14    8.547513    0.836105   16.947312
14    5.979698    7.653980   17.542674
14   15.679609    9.092533   17.925487
14    1.568655    0.765984   28.641746
14   11.605136    2.700468   29.118083
14    8.135109    8.655433   29.314429
14    2.410465    2.614160   29.851396
14   10.988995    2.323232   31.429120
14    7.298813    8.279259   31.474657
14    4.011086    2.207517   31.582844
14    9.266674    3.248436   34.647855
14    7.416180    6.381284   34.668654
14   17.054659    9.896310   34.627895
14    5.610181    3.200721   34.654224
14   13.193805    3.168989   34.676849
14    9.326812    9.803199   34.637269
14   15.109281    6.510796   34.913793
14   13.184522    9.836491   34.753005
14   11.239350    6.479559   34.716719
14    5.583967    7.652543   35.411854
14   11.252311    4.266474   35.420456
14    5.510391    0.982968   35.435388
14    1.733296    0.983921   35.543302
14    9.367822    1.021736   35.428506
14    7.427526    4.272980   35.651067
14    3.656522    4.253147   35.430012
14    9.309192    7.571853   35.419380
14   13.143262    7.612208   35.417465
14   11.277398    4.271172   37.800679
14    5.542242    7.625279   37.811755
14    5.520668    0.975158   37.815447
14    1.718614    0.988185   37.879801
14    9.371225    0.991953   37.810359
14    7.433661    4.281332   37.950668
14    3.635575    4.282418   37.805648
14    9.334895    7.594286   37.799828
14   13.193955    7.603723   37.831163
14   11.278449    2.079531   38.639374
14    7.460205    8.714176   38.641298
14    3.629122    2.089486   38.639976
14    5.514103    5.419166   38.628145
14   15.105025    8.725438   38.604674
14    7.442608    2.051729   38.636393
14    9.379717    5.388155   38.629481
14   13.195893    5.379781   38.605122
14   11.257240    8.700902   38.600713
14    5.531840    5.401203   40.979829
14   11.272133    2.087043   40.979829
14    9.358699    5.401203   40.979829
14    7.445266    2.087043   40.979829
14   11.272129    8.715363   40.979829
14   15.098989    8.715363   40.979829
14   13.185559    5.401203   40.979829
14    3.618411    2.087043   40.979829
14    7.445274    8.715363   40.979829
14   13.185567    3.191763   41.760979
14    5.531841    3.191763   41.760979
14   11.272129    6.505923   41.760979
14   13.185559    9.820082   41.760979
14    9.358704    9.820082   41.760979
14   15.098989    6.505923   41.760979
14   17.012426    9.820082   41.760979
14    7.445274    6.505923   41.760979
14    9.358696    3.191763   41.760979
14   11.272129    6.505923   44.104449
14    9.358696    3.191763   44.104449
14    5.531841    3.191763   44.104449
14   15.098989    6.505923   44.104449
14    9.358704    9.820082   44.104449
14   17.012426    9.820082   44.104449
14   13.185559    9.820082   44.104449
14   13.185567    3.191763   44.104449
14    7.445274    6.505923   44.104449
14    9.358696    0.982323   44.885599
14    5.531840    7.610643   44.885599
14    7.445271    4.296483   44.885599
14    1.704981    0.982323   44.885599
14    9.358704    7.610643   44.885599
14    5.531841    0.982323   44.885599
14   11.272133    4.296483   44.885599
14    3.618411    4.296483   44.885599
14   13.185559    7.610643   44.885599
 6   10.941602    0.072565   20.792028
 6   10.932699   -0.066397   22.314897
 6    9.763921    0.666024   22.978969
 6    9.710541    0.573521   24.519535
 6   10.877473    1.247300   25.288740
 6    0.446047    0.248234   25.787408
 1    7.864415    8.960384    0.201049
 1   15.515577    8.959364    0.200638
 1    5.951523    5.645682    0.201376
 1    9.773754    5.646266    0.200263
 1    7.859870    2.332678    0.200834
 1   13.602441    5.644880    0.201290
 1    4.036808    2.331586    0.200316
 1   11.687510    2.334030    0.201187
 1   11.687106    8.958765    0.201019
 1   10.836650    1.120529   20.479461
 1    6.134432    9.611466   20.363218
 1    5.174581    8.816335   22.579045
 1    0.407246    0.342380   22.669127
 1    8.821535    0.265038   22.592732
 1    9.790307    1.726227   22.687663
 1    8.773649    1.032433   24.847351
 1   15.384120    9.458450   24.820519
 1   10.489580    1.804016   26.155044
 1   11.378084    2.001976   24.647941
 1    5.750298    9.493560   26.502875
 1    6.606032    9.604493   24.958818
 1    5.537453    0.987932   46.390565
 1    5.533678    7.603793   46.389048
 1   13.185184    7.609099   46.389447
 1    3.623463    4.298517   46.388757
 1    9.360002    7.605535   46.387733
 1    7.447322    4.296464   46.390012
 1   11.266997    4.297241   46.388774
 1    1.705062    0.982014   46.388401
 1    9.353520    0.983536   46.388207
 
_______________________________________________________________________________
 
16. Fig.  S4, d= 36.571, unterminated tipped surfaces
 
E=-1105.6613 eV
box:  11.480586 0 0   5.740293   9.942479 0 0 0  55.000000
Kpoints:  2  2  1
basis: NGX=  56 NGY=  56 NGZ= 270 NGXF= 112 NGYF= 112 NGZF= 540
 
16   15.308245    9.019325   20.193862
16    1.874578    0.976678   27.638892
14    4.035342    2.331864    1.703564
14   13.602490    5.646024    1.703564
14    5.948768    5.646024    1.703564
14   11.689060    8.960184    1.703564
14    7.862197    2.331864    1.703564
14   15.515920    8.960184    1.703564
14    9.775630    5.646024    1.703564
14   11.689061    2.331864    1.703564
14    7.862205    8.960184    1.703564
14    9.775627    3.436584    2.484714
14    4.035334    6.750744    2.484714
14    4.035342    0.122425    2.484714
14    0.208475    0.122425    2.484714
14    7.862197    0.122425    2.484714
14    2.121912    3.436584    2.484714
14   11.689060    6.750744    2.484714
14    7.862205    6.750744    2.484714
14    5.948772    3.436584    2.484714
14    7.862205    6.750744    4.828184
14    9.775627    3.436584    4.828184
14    0.208475    0.122425    4.828184
14    2.121912    3.436584    4.828184
14    7.862197    0.122425    4.828184
14    4.035342    0.122425    4.828184
14    5.948772    3.436584    4.828184
14   11.689060    6.750744    4.828184
14    4.035334    6.750744    4.828184
14    9.775627    1.227144    5.609334
14   13.602490    7.855464    5.609334
14    4.035342    4.541304    5.609334
14    2.121912    1.227144    5.609334
14    5.948772    1.227144    5.609334
14    9.775635    7.855464    5.609334
14    7.862202    4.541304    5.609334
14    5.948768    7.855464    5.609334
14   11.689061    4.541304    5.609334
14    5.970347    1.228446    7.991138
14    4.023581    4.558040    7.992273
14    7.844112    4.544713    7.966432
14    9.783209    7.883171    7.964089
14    2.109792    1.209658    7.991972
14   11.703384    4.513567    7.963487
14   13.595551    7.846296    7.951785
14    9.780138    1.224734    7.954197
14    5.945217    7.857534    7.958585
14    4.039803    2.329540    8.750714
14    7.883794    2.338349    8.783333
14   13.584268    5.655383    8.788439
14    9.784323    5.653755    8.643793
14    7.854283    8.943446    8.792941
14   15.502708    8.956822    8.702616
14   11.706563    8.961663    8.788549
14   11.679434    2.310048    8.797222
14    5.942138    5.659239    8.786917
14    3.971546    2.354187   11.159830
14    7.946172    2.340372   11.173462
14   13.549139    5.653277   11.160269
14    9.788279    5.664129   10.940672
14    7.822427    8.899508   11.184791
14   15.494412    8.959847   11.019730
14   11.736418    8.945934   11.175191
14    5.955670    5.728753   11.171171
14   11.674287    2.306592   11.175134
14    5.961320    3.456442   11.550306
14    4.029558    0.103835   11.679103
14    2.072504    3.454990   11.924323
14    7.914326    0.122251   11.971440
14    3.989881    6.786210   11.884914
14   11.609840    6.728671   11.942417
14    0.146025    0.069083   11.951256
14    9.823575    3.549944   11.916008
14    7.957628    6.682890   11.962505
14   -0.377877   -0.219484   14.244750
14    8.471482    6.370927   14.264184
14    3.985262    7.531360   14.110743
14    8.527737   -0.166776   14.276497
14    9.834042    4.168290   14.198736
14   11.024139    6.400686   14.220364
14    0.280399    0.177088   33.533437
14    8.758131    3.561837   33.530295
14    1.743722    2.436292   33.682155
14    2.994138    0.102070   33.521663
14    7.407750    5.797275   33.582596
14    6.215968    3.555930   33.581334
14   13.283112    7.709990   15.124491
14    9.932571    1.656100   15.219459
14    6.169933    7.640375   15.240294
14   14.846081    7.371477   16.880552
14    8.905344    1.327931   17.298047
14    5.638864    7.411228   17.580064
14   15.538261    9.278704   18.053535
14    1.487945    0.662741   29.743269
14   11.571437    2.628381   30.195719
14    8.083780    8.588374   30.363201
14    2.332480    2.513445   31.026161
14   11.029929    2.291257   32.540659
14    7.297227    8.310219   32.569453
14    3.931906    2.218393   32.730968
14    9.255856    3.246550   35.832142
14    7.407997    6.391145   35.867377
14   17.058551    9.889595   35.845638
14    5.616616    3.205350   35.856040
14   13.211165    3.150428   35.925738
14    9.314965    9.831451   35.837696
14   15.137018    6.507683   36.004420
14   13.192792    9.860045   35.905138
14   11.260318    6.500595   36.295441
14    5.571371    7.654849   36.606117
14   11.239325    4.222091   36.636718
14    5.516277    0.982023   36.609616
14    1.723986    0.971898   36.785067
14    9.368603    1.028189   36.605318
14    7.432690    4.278923   36.852858
14    3.673806    4.276833   36.630794
14    9.270199    7.612975   36.614876
14   13.225421    7.655366   36.628081
14   11.269491    4.279526   39.014312
14    5.537272    7.629798   38.985596
14    5.515168    0.979485   38.986684
14    1.714046    0.982678   39.104395
14    9.361867    1.000078   38.983192
14    7.437149    4.286308   39.148502
14    3.635945    4.289217   39.003873
14    9.336759    7.604935   38.999769
14   13.179241    7.605630   39.039634
14   11.264815    2.080515   39.832965
14    7.439350    8.710152   39.834513
14    3.632232    2.093490   39.834196
14    5.517216    5.429759   39.823736
14   15.109193    8.734986   39.792073
14    7.434943    2.054532   39.824375
14    9.372781    5.402864   39.825602
14   13.192748    5.380371   39.795138
14   11.247962    8.716443   39.794799
14    5.531818    5.401175   42.179800
14   11.272111    2.087015   42.179800
14    9.358677    5.401175   42.179800
14    7.445244    2.087015   42.179800
14   11.272107    8.715335   42.179800
14   15.098967    8.715335   42.179800
14   13.185537    5.401175   42.179800
14    3.618389    2.087015   42.179800
14    7.445252    8.715335   42.179800
14   13.185545    3.191735   42.960950
14    5.531819    3.191735   42.960950
14   11.272107    6.505895   42.960950
14   13.185537    9.820054   42.960950
14    9.358682    9.820054   42.960950
14   15.098967    6.505895   42.960950
14   17.012404    9.820054   42.960950
14    7.445252    6.505895   42.960950
14    9.358674    3.191735   42.960950
14   11.272107    6.505895   45.304420
14    9.358674    3.191735   45.304420
14    5.531819    3.191735   45.304420
14   15.098967    6.505895   45.304420
14    9.358682    9.820054   45.304420
14   17.012404    9.820054   45.304420
14   13.185537    9.820054   45.304420
14   13.185545    3.191735   45.304420
14    7.445252    6.505895   45.304420
14    9.358674    0.982295   46.085570
14    5.531818    7.610615   46.085570
14    7.445249    4.296455   46.085570
14    1.704959    0.982295   46.085570
14    9.358682    7.610615   46.085570
14    5.531819    0.982295   46.085570
14   11.272111    4.296455   46.085570
14    3.618389    4.296455   46.085570
14   13.185537    7.610615   46.085570
 6   16.825580    9.854226   20.835799
 6    5.613330    9.511449   22.303621
 6   10.314263    0.142017   23.272765
 6   16.283288    9.758755   24.754683
 6   11.764969    0.518039   25.420783
 6    0.331345    0.272180   26.912503
 1    7.866066    8.958481    0.200535
 1   15.516750    8.959781    0.200406
 1    5.953382    5.644232    0.200551
 1    9.774449    5.646006    0.200272
 1    7.859984    2.335794    0.200467
 1   13.599203    5.643775    0.200541
 1    4.036181    2.332404    0.200297
 1   11.687674    2.336377    0.200515
 1   11.684905    8.955560    0.200504
 1   10.965741    0.997278   20.697777
 1    6.197132    9.519193   20.205145
 1    5.678223    8.423882   22.417225
 1    0.876376   -0.027867   22.548344
 1   15.060107    9.694072   22.990197
 1   10.256310    1.236771   23.137105
 1    9.635596    0.116537   25.316248
 1   16.383603    8.676607   24.888885
 1   11.702070    1.604237   25.228598
 1    1.210117    0.163134   24.952213
 1   10.952286    0.729057   27.423364
 1    6.060268    9.126786   27.137600
 1    5.535358    0.986788   47.588625
 1    5.532761    7.606426   47.588672
 1   13.184337    7.609629   47.588933
 1    3.621586    4.298925   47.588666
 1    9.359972    7.606738   47.588710
 1    7.445872    4.296700   47.588975
 1   11.266809    4.297989   47.588688
 1    1.703634    0.981041   47.588812
 1    9.355165    0.983536   47.588640
 
_______________________________________________________________________________
 
17. Fig.  S4, d= 37.371, unterminated tipped surfaces
 
E=-1105.9236 eV
box:  11.480586 0 0   5.740293   9.942479 0 0 0  55.000000
Kpoints:  2  2  1
basis: NGX=  56 NGY=  56 NGZ= 270 NGXF= 112 NGYF= 112 NGZF= 540
 
16   15.707241    9.070042   21.252777
16    1.502507    0.870795   30.142251
14    4.035194    2.331730    1.703564
14   13.602342    5.645890    1.703564
14    5.948620    5.645890    1.703564
14   11.688912    8.960050    1.703564
14    7.862049    2.331730    1.703564
14   15.515772    8.960050    1.703564
14    9.775482    5.645890    1.703564
14   11.688913    2.331730    1.703564
14    7.862057    8.960050    1.703564
14    9.775479    3.436450    2.484714
14    4.035186    6.750610    2.484714
14    4.035194    0.122291    2.484714
14    0.208327    0.122291    2.484714
14    7.862049    0.122291    2.484714
14    2.121764    3.436450    2.484714
14   11.688912    6.750610    2.484714
14    7.862057    6.750610    2.484714
14    5.948624    3.436450    2.484714
14    7.862057    6.750610    4.828184
14    9.775479    3.436450    4.828184
14    0.208327    0.122291    4.828184
14    2.121764    3.436450    4.828184
14    7.862049    0.122291    4.828184
14    4.035194    0.122291    4.828184
14    5.948624    3.436450    4.828184
14   11.688912    6.750610    4.828184
14    4.035186    6.750610    4.828184
14    9.775479    1.227010    5.609334
14   13.602342    7.855330    5.609334
14    4.035194    4.541170    5.609334
14    2.121764    1.227010    5.609334
14    5.948624    1.227010    5.609334
14    9.775487    7.855330    5.609334
14    7.862054    4.541170    5.609334
14    5.948620    7.855330    5.609334
14   11.688913    4.541170    5.609334
14    5.949401    1.213636    7.992751
14    4.033391    4.557734    7.994511
14    7.856533    4.538405    7.959449
14    9.796768    7.897032    7.958908
14    2.130803    1.223700    7.983979
14   11.721623    4.548138    7.962167
14   13.568883    7.872715    7.954572
14    9.779694    1.238468    7.940425
14    5.987024    7.878742    7.949010
14    4.041194    2.349717    8.798446
14    7.868808    2.328303    8.754286
14   13.610245    5.680106    8.805526
14    9.788976    5.664721    8.641582
14    7.885989    8.964830    8.804878
14   15.515018    8.955913    8.630717
14   11.696417    8.964091    8.862588
14   11.690600    2.337852    8.745769
14    5.955072    5.671178    8.746153
14    4.056031    2.138947   11.223151
14    7.938407    2.302908   11.131054
14   13.600717    5.741670   11.207686
14    9.807610    5.665608   10.944450
14    8.001630    8.993097   11.168279
14   15.542503    8.981335   10.938624
14   11.630842    8.980238   11.256987
14    5.976894    5.709802   11.118541
14   11.663468    2.333030   11.121571
14    5.953158    3.424920   11.494844
14    4.049073    0.058621   12.354302
14    2.170391    3.442672   11.502532
14    7.934361    0.078920   11.895794
14    4.087988    6.855871   11.910570
14   11.604128    6.731410   12.007387
14    0.236166    0.081119   11.788205
14    9.786697    3.531564   11.885450
14    7.946911    6.737267   11.869115
14   -0.147818   -0.078073   14.100011
14    8.460013    6.423684   14.157147
14    4.196065    7.565014   14.189837
14    8.633299   -0.131284   14.170385
14    9.771009    4.138210   14.172279
14   10.961894    6.351639   14.305343
14    0.144147    0.074248   37.286842
14    8.750385    3.520864   37.236238
14    1.539917    2.372715   37.200112
14    2.840205    0.124490   37.217039
14    7.437740    5.803600   37.220377
14    6.251196    3.588352   37.083601
14   13.470836    7.797902   15.149280
14   10.020677    1.660926   15.183912
14    6.443446    7.875555   15.205652
14   14.628881    8.448925   17.162858
14    9.559271    0.714360   17.371752
14    5.387264    7.868424   17.398804
14   16.094649    9.290156   19.111254
14    1.120236    0.645560   32.282935
14   11.828748    2.054622   34.001010
14    7.667061    9.212222   34.010678
14    2.588682    1.480978   34.228167
14   10.769963    2.068678   36.190578
14    7.194240    8.276679   36.200766
14    3.745141    2.137310   36.239990
14    9.267188    3.199736   39.522240
14    7.424734    6.407182   39.507416
14   16.982468    9.857561   39.599498
14    5.608535    3.206572   39.381088
14   13.130117    3.085142   39.479653
14    9.278555    9.858973   39.492052
14   15.042028    6.498187   39.880214
14   13.165667    9.881640   39.041202
14   11.258126    6.512354   39.892240
14    5.548942    7.606598   40.270587
14   11.237756    4.227943   40.271341
14    5.581387    0.958673   40.133942
14    1.673238    0.959380   40.452036
14    9.216985    0.944272   40.223906
14    7.405246    4.271430   40.443574
14    3.614842    4.200879   40.183325
14    9.274598    7.635286   40.256194
14   13.154826    7.798117   40.164887
14   11.264029    4.267561   42.644585
14    5.529198    7.604227   42.645444
14    5.519261    0.975091   42.528188
14    1.701764    0.985069   42.759495
14    9.330288    0.975220   42.586837
14    7.429658    4.276624   42.746312
14    3.611685    4.258937   42.585575
14    9.352607    7.611221   42.633860
14   13.179426    7.585840   42.590764
14   11.229833    2.060483   43.441954
14    7.441845    8.702314   43.448789
14    3.648627    2.066894   43.435996
14    5.498266    5.394215   43.428152
14   15.087599    8.716000   43.405690
14    7.418965    2.044684   43.430164
14    9.363375    5.401489   43.429942
14   13.187141    5.378089   43.395405
14   11.271825    8.725322   43.395852
14    5.531966    5.401309   45.779932
14   11.272259    2.087149   45.779932
14    9.358825    5.401309   45.779932
14    7.445392    2.087149   45.779932
14   11.272255    8.715469   45.779932
14   15.099115    8.715469   45.779932
14   13.185685    5.401309   45.779932
14    3.618537    2.087149   45.779932
14    7.445400    8.715469   45.779932
14   13.185693    3.191869   46.561082
14    5.531967    3.191869   46.561082
14   11.272255    6.506029   46.561082
14   13.185685    9.820188   46.561082
14    9.358830    9.820188   46.561082
14   15.099115    6.506029   46.561082
14   17.012552    9.820188   46.561082
14    7.445400    6.506029   46.561082
14    9.358822    3.191869   46.561082
14   11.272255    6.506029   48.904552
14    9.358822    3.191869   48.904552
14    5.531967    3.191869   48.904552
14   15.099115    6.506029   48.904552
14    9.358830    9.820188   48.904552
14   17.012552    9.820188   48.904552
14   13.185685    9.820188   48.904552
14   13.185693    3.191869   48.904552
14    7.445400    6.506029   48.904552
14    9.358822    0.982429   49.685702
14    5.531966    7.610749   49.685702
14    7.445397    4.296589   49.685702
14    1.705107    0.982429   49.685702
14    9.358830    7.610749   49.685702
14    5.531967    0.982429   49.685702
14   11.272259    4.296589   49.685702
14    3.618537    4.296589   49.685702
14   13.185685    7.610749   49.685702
 6   16.954554    9.807342   22.437181
 6   16.499941    9.517297   23.885882
 6    0.228352    0.138673   24.973419
 6   16.989134    9.793707   26.423332
 6    0.715047    0.415792   27.511331
 6    0.259472    0.125123   28.960441
 1    7.861329    8.959001    0.200053
 1   15.515056    8.958184    0.200043
 1    5.946426    5.644895    0.200152
 1    9.773980    5.643699    0.199744
 1    7.860857    2.335189    0.200212
 1   13.607043    5.645243    0.200060
 1    4.037161    2.335619    0.199831
 1   11.687995    2.333954    0.200083
 1   11.689829    8.960644    0.200078
 1   11.269520    0.945811   22.248555
 1    6.454641    9.356880   22.231699
 1   15.489359    9.934804   24.031155
 1    4.924470    8.425160   24.016255
 1   11.805854    1.230207   24.836465
 1    6.977673    9.662508   24.825171
 1   10.238961    0.269685   26.570620
 1    5.411679    8.702488   26.559803
 1   12.290178    1.507551   27.382856
 1    1.726364   -0.001061   27.368661
 1   10.756396    0.571763   29.163366
 1    5.947811    8.986392   29.149594
 1    5.530411    0.982103   51.189206
 1    5.532054    7.609018   51.189200
 1   13.183022    7.607106   51.189461
 1    3.612979    4.297266   51.189223
 1    9.359192    7.607474   51.189092
 1    7.446245    4.298831   51.189546
 1   11.273639    4.297552   51.189146
 1    1.705105    0.984120   51.189247
 1    9.359182    0.983461   51.189223
 
_______________________________________________________________________________
 
18. Fig.   5, d= 30.2, unterminated tipped surfcaes MD
 
E= -1110.6236 eV
box:  11.480586 0 0   5.740293   9.942479 0 0 0  65.000000
Kpoints:  2  2  1
basis: NGX=  50 NGY=  50 NGZ= 280 NGXF=  72 NGYF=  72 NGZF= 420
 
16    5.607406    1.738736   15.603123
16    9.364542    3.520831   23.152345
14    8.295274    1.777998    2.000000
14    4.468412    1.778000    2.000000
14   12.122140    1.777996    2.000000
14   12.122140    8.406315    2.000000
14    8.295277    8.406317    2.000000
14   15.949000    8.406313    2.000000
14   10.208710    5.092157    2.000000
14    6.381844    5.092159    2.000000
14   14.035570    5.092155    2.000000
14   10.208710    9.511036    2.781150
14    6.381847    9.511038    2.781150
14   14.035570    9.511034    2.781150
14    8.295276    6.196878    2.781150
14    4.468414    6.196880    2.781150
14   12.122140    6.196876    2.781150
14    6.381843    2.882719    2.781150
14    2.554981    2.882721    2.781150
14   10.208710    2.882717    2.781150
14   10.208710    9.511037    5.124617
14    6.381847    9.511039    5.124618
14   14.035570    9.511035    5.124617
14    8.295277    6.196879    5.124619
14    4.468415    6.196881    5.124619
14   12.122140    6.196877    5.124618
14    6.381844    2.882720    5.124620
14    2.554982    2.882722    5.124621
14   10.208710    2.882718    5.124620
14   12.122140    3.987437    5.905774
14    4.468410    3.987441    5.905775
14    8.295272    3.987439    5.905775
14   14.035570    7.301595    5.905773
14    6.381843    7.301599    5.905774
14   10.208710    7.301597    5.905773
14   10.208710    0.673278    5.905776
14    2.554978    0.673282    5.905777
14    6.381844    0.673280    5.905776
14    6.457767    0.562344    8.266493
14    2.489926    0.623224    8.286634
14   10.241809    0.721176    8.335869
14   10.278044    7.223384    8.198842
14    6.249761    7.286178    8.232194
14   14.029013    7.191430    8.224209
14    8.200196    3.861110    8.251735
14    4.381648    3.905131    8.221159
14   12.253260    4.002374    8.267040
14    8.296847    1.679787    9.138050
14    4.491751    1.681402    8.965329
14   12.160130    1.764048    9.229425
14   12.206849    8.276625    9.012981
14    8.335753    8.309351    8.809474
14   15.983207    8.443474    9.074333
14   10.227195    4.949999    8.753743
14    6.347405    5.070177    8.980427
14   14.124285    5.078100    9.187135
14    8.198270    1.612705   11.504625
14    4.447115    1.565641   11.337323
14   11.932345    1.826081   11.689430
14   12.336901    8.371221   11.319654
14    8.349733    8.385997   11.238823
14   16.005569    8.431468   11.406789
14   10.340438    5.099948   11.184116
14    6.234224    5.038850   11.272638
14   14.014838    5.078033   11.647477
14    9.939532    3.049341   12.165248
14    2.530601    2.758251   12.010279
14    6.279720    2.874026   12.161980
14   12.016565    6.205025   12.317374
14    4.484290    6.198924   12.307960
14    8.335880    6.084142   11.790571
14   14.086208    9.400551   12.397359
14    6.482959    9.510974   12.185801
14   10.279832    9.396581   12.118478
14    9.420460    8.633756   14.163801
14    6.917968    9.127335   14.437291
14    7.488171    6.606355   13.973253
14    5.349943    5.745855   14.533117
14   11.171818    5.566739   14.406596
14    6.111166    3.443873   14.386067
14   10.278801    3.342095   14.495637
14    5.789431    7.558754   16.078943
14    8.215498    4.512078   14.866742
14   10.163779    7.176973   15.701840
14    8.020611    6.250852   16.379894
14    6.650992    6.362453   25.172100
14    8.408006    7.411540   24.045392
14    5.943863    7.927323   26.861689
14    8.436247    7.869943   26.510258
14    9.344560    5.342573   24.474192
14    2.454278    1.406781   27.434303
14   10.274582    4.436088   26.405292
14    6.526885    4.456889   26.729838
14    4.323224    0.053354   27.330683
14    8.483217    5.689209   27.420464
14   11.798592    0.461573   27.361511
14   10.970607    2.622520   27.740629
14    2.925216    3.757263   27.480658
14    5.398344    2.487309   27.707984
14   12.272005    4.964919   27.597369
14    4.496660    5.732593   27.391309
14    2.449370    2.935524   29.747838
14    6.202404    2.831286   29.965946
14   11.963743    6.067156   29.741882
14    4.532509    6.100064   29.650610
14    8.260472    6.141939   29.807418
14   13.887596    9.532287   30.082964
14    6.300096    9.572719   29.644159
14    9.951562    9.542326   29.742394
14   10.035114    2.803057   29.783765
14    6.141070    0.565210   30.787121
14    2.393009    0.749100   30.561546
14   10.177318    0.649939   30.602728
14   10.112349    7.322814   30.461278
14    6.298272    7.342569   30.561818
14   13.967636    7.186548   30.350004
14    8.237017    3.878769   30.656417
14    4.239066    4.029567   30.613603
14   11.957320    3.898673   30.633093
14    6.044351    0.668587   33.065468
14    2.277508    0.677506   32.944140
14   12.144571    3.990336   32.931205
14   10.082583    7.291166   32.860103
14    4.286049    3.972692   32.961961
14    8.207692    3.959686   32.968733
14   10.158503    0.651283   32.964739
14   13.959911    7.333081   32.893327
14    6.348458    7.440489   32.915307
14   13.936527    5.088262   33.738133
14    6.278297    5.237025   33.646332
14   10.082957    5.084972   33.755007
14   15.939392    8.352753   33.798912
14    4.126331    1.863579   33.845640
14    8.122978    1.606509   33.789156
14   11.932219    1.872673   33.743392
14    8.245263    8.387061   33.825605
14   11.977637    8.303540   33.800746
14   14.035570    5.092164   36.105780
14    6.381843    5.092164   36.105780
14   10.208710    5.092164   36.105780
14   15.949000    8.406323   36.105780
14    8.295274    8.406323   36.105780
14   12.122140    8.406323   36.105780
14   12.122140    1.778004   36.105780
14    4.468412    1.778004   36.105780
14    8.295274    1.778004   36.105780
14    6.381844    9.511044   36.886920
14   12.122140    6.196884   36.886920
14    6.381844    2.882725   36.886920
14   14.035570    9.511044   36.886920
14   10.208710    9.511044   36.886920
14    4.468412    6.196884   36.886920
14    2.554982    2.882725   36.886920
14    8.295275    6.196884   36.886920
14   10.208710    2.882725   36.886920
14    6.381844    9.511044   39.230400
14    4.468413    6.196884   39.230400
14   10.208710    2.882725   39.230400
14    2.554982    2.882725   39.230400
14   12.122140    6.196884   39.230400
14    6.381844    2.882725   39.230400
14    8.295280    6.196884   39.230400
14   14.035570    9.511044   39.230400
14   10.208710    9.511044   39.230400
14   12.122140    3.987445   40.011540
14    6.381844    7.301604   40.011540
14    8.295280    3.987445   40.011540
14   14.035570    7.301604   40.011540
14    4.468413    3.987445   40.011540
14   10.208710    7.301604   40.011540
14    2.554982    0.673285   40.011540
14    6.381844    0.673285   40.011540
14   10.208710    0.673285   40.011540
 6    5.464675    2.614375   17.196632
 6    5.580610    1.896157   18.510282
 6    5.538254    2.817183   19.767488
 6    6.335293    2.162671   21.014257
 6    6.632149    3.288661   22.053126
 6    8.095147    3.828807   21.851587
 1   14.050754    5.180268    0.579614
 1    6.168489    5.373978    0.607880
 1   10.283393    5.084615    0.419580
 1   15.840428    8.480122    0.464974
 1    7.923729    8.557894    0.532759
 1   12.026119    8.421209    0.568172
 1   12.123136    1.683164    0.490591
 1    4.600275    1.622073    0.488324
 1    8.217560    1.809050    0.424838
 1    4.376817    2.992567   17.164814
 1    6.233267    3.428015   17.222787
 1    6.562980    1.387318   18.486975
 1    4.817545    1.061324   18.567031
 1    5.899175    3.825192   19.520615
 1    4.435624    3.011100   20.050802
 1    7.247333    1.675093   20.760714
 1    5.680468    1.406719   21.438865
 1    6.507419    2.880024   23.076774
 1    5.897283    4.034385   21.898055
 1    8.017499    4.874542   21.681650
 1    8.578838    3.392025   20.939759
 1   11.978565    3.965525   41.523852
 1    8.180949    4.205506   41.507942
 1   14.023410    7.358524   41.552917
 1    6.374744    7.401046   41.547577
 1    4.194884    3.758527   41.415192
 1   10.038168    7.106598   41.493557
 1    2.785250    0.802128   41.490000
 1    6.117262    0.689851   41.508232
 1   10.256676    0.665796   41.591849
 
_______________________________________________________________________________
 
19. Fig.  S6, d= 32.2, unterminated tipped surfcaes MD
 
E= -1110.7794 eV
box:  11.480586 0 0   5.740293   9.942479 0 0 0  65.000000
Kpoints:  2  2  1
basis: NGX=  50 NGY=  50 NGZ= 280 NGXF=  72 NGYF=  72 NGZF= 420
 
16    8.287065    1.808893   16.425520
16    7.361871    3.542907   25.586711
14    8.295274    1.777998    2.000000
14    4.468412    1.778000    2.000000
14   12.122140    1.777996    2.000000
14   12.122140    8.406315    2.000000
14    8.295277    8.406317    2.000000
14   15.949000    8.406313    2.000000
14   10.208710    5.092157    2.000000
14    6.381844    5.092159    2.000000
14   14.035570    5.092155    2.000000
14   10.208710    9.511036    2.781150
14    6.381847    9.511038    2.781150
14   14.035570    9.511034    2.781150
14    8.295276    6.196878    2.781150
14    4.468414    6.196880    2.781150
14   12.122140    6.196876    2.781150
14    6.381843    2.882719    2.781150
14    2.554981    2.882721    2.781150
14   10.208710    2.882717    2.781150
14   10.208710    9.511037    5.124617
14    6.381847    9.511039    5.124618
14   14.035570    9.511035    5.124617
14    8.295277    6.196879    5.124619
14    4.468415    6.196881    5.124619
14   12.122140    6.196877    5.124618
14    6.381844    2.882720    5.124620
14    2.554982    2.882722    5.124621
14   10.208710    2.882718    5.124620
14   12.122140    3.987437    5.905774
14    4.468410    3.987441    5.905775
14    8.295272    3.987439    5.905775
14   14.035570    7.301595    5.905773
14    6.381843    7.301599    5.905774
14   10.208710    7.301597    5.905773
14   10.208710    0.673278    5.905776
14    2.554978    0.673282    5.905777
14    6.381844    0.673280    5.905776
14    6.230039    0.545177    8.270303
14    2.580293    0.539948    8.298617
14   10.229901    0.641455    8.187078
14   10.206497    7.269376    8.164913
14    6.326036    7.106823    8.236026
14   14.022456    7.197386    8.226021
14    8.288678    3.862952    8.178448
14    4.390378    3.775671    8.269514
14   12.113654    3.952726    8.239100
14    8.243916    1.688898    8.899134
14    4.403889    1.585473    9.221957
14   12.234574    1.740280    9.030643
14   12.140414    8.313345    9.066039
14    8.263109    8.180290    8.869806
14   15.997355    8.377925    9.008316
14   10.237616    5.014750    8.760562
14    6.263150    4.878813    8.919322
14   14.049111    5.050464    8.962297
14    8.318033    1.743854   11.246137
14    4.364410    1.671306   11.665478
14   12.407421    1.755233   11.452964
14   12.108573    8.277348   11.492298
14    8.243583    8.348819   11.149396
14   15.952459    8.297978   11.447510
14   10.284657    5.017012   11.048822
14    6.342863    4.993694   11.194643
14   14.064016    4.750743   11.297595
14   10.292048    2.797411   12.026117
14    2.549105    2.786851   12.688473
14    6.362142    2.791334   12.128346
14   12.156632    5.995127   12.048027
14    4.392281    6.059997   12.091295
14    8.349854    6.133412   11.688890
14   14.039148    9.516011   12.107599
14    6.500464    9.376501   12.073899
14   10.179284    9.297016   12.210883
14    9.783339    8.056237   14.277970
14    7.363000    8.556108   14.230950
14    8.896903    5.900831   13.989955
14    5.518086    6.059620   14.227209
14   11.444464    5.812475   14.316671
14    6.780781    4.173663   13.988299
14   10.241751    3.819986   14.109644
14    6.279091    7.327707   16.057002
14    8.381268    3.772839   15.635922
14   10.709921    7.161659   16.342903
14    8.414955    5.972488   16.323361
14    7.400541    7.719807   28.609413
14    7.475780    7.235403   26.248952
14    9.716595    7.939369   29.192039
14    9.436728    6.372409   27.342490
14    6.553113    5.168919   26.662886
14    2.593259    1.503166   28.454402
14   10.149028    4.543637   28.565092
14    6.248694    4.482759   28.872381
14    4.261258    0.335860   29.632800
14    8.258450    5.546905   29.663913
14   12.175185    0.797638   29.695940
14   10.510962    2.520511   29.718055
14    2.686255    3.565520   29.826558
14    5.545840    2.430891   29.660392
14   12.107238    4.775435   29.686493
14    4.179610    5.463181   29.506395
14    2.480110    2.851287   32.035801
14    6.236967    2.673689   31.871714
14   12.085411    5.892138   31.871228
14    4.415577    5.981037   31.790070
14    8.326587    6.018014   31.908676
14   13.994124    9.425655   31.868576
14    6.373443    9.436398   31.853852
14   10.208724    9.412173   31.950877
14   10.010475    2.699964   32.113238
14    6.364887    0.484303   32.748514
14    2.528280    0.589482   32.699744
14   10.134197    0.401729   32.715605
14   10.269635    7.168648   32.524576
14    6.465378    7.247071   32.446705
14   13.989511    7.059987   32.582456
14    8.086275    3.844602   32.686757
14    4.405972    3.893451   32.807657
14   12.076819    3.763453   32.832679
14    6.341193    0.589158   35.205474
14    2.520056    0.734461   34.982167
14   12.013867    4.028616   35.195050
14   10.117738    7.252625   34.940381
14    4.487784    4.058149   35.081577
14    8.204550    3.789439   34.976467
14   10.033225    0.585334   35.067913
14   13.994570    7.296361   34.966590
14    6.386609    7.390925   34.786701
14   14.077520    5.057257   35.758605
14    6.428046    5.184283   35.735032
14   10.080140    5.013925   35.747023
14   15.969559    8.375546   35.811383
14    4.415040    1.809390   35.817824
14    8.199881    1.698943   35.824275
14   12.073517    1.765898   35.771805
14    8.275142    8.439549   35.712777
14   12.025021    8.224921   35.789051
14   14.035570    5.092164   38.105780
14    6.381843    5.092164   38.105780
14   10.208710    5.092164   38.105780
14   15.949000    8.406323   38.105780
14    8.295274    8.406323   38.105780
14   12.122140    8.406323   38.105780
14   12.122140    1.778004   38.105780
14    4.468412    1.778004   38.105780
14    8.295274    1.778004   38.105780
14    6.381844    9.511044   38.886920
14   12.122140    6.196884   38.886920
14    6.381844    2.882725   38.886920
14   14.035570    9.511044   38.886920
14   10.208710    9.511044   38.886920
14    4.468412    6.196884   38.886920
14    2.554982    2.882725   38.886920
14    8.295275    6.196884   38.886920
14   10.208710    2.882725   38.886920
14    6.381844    9.511044   41.230400
14    4.468413    6.196884   41.230400
14   10.208710    2.882725   41.230400
14    2.554982    2.882725   41.230400
14   12.122140    6.196884   41.230400
14    6.381844    2.882725   41.230400
14    8.295280    6.196884   41.230400
14   14.035570    9.511044   41.230400
14   10.208710    9.511044   41.230400
14   12.122140    3.987445   42.011540
14    6.381844    7.301604   42.011540
14    8.295280    3.987445   42.011540
14   14.035570    7.301604   42.011540
14    4.468413    3.987445   42.011540
14   10.208710    7.301604   42.011540
14    2.554982    0.673285   42.011540
14    6.381844    0.673285   42.011540
14   10.208710    0.673285   42.011540
 6    7.526549    1.920784   18.066302
 6    8.157789    2.884313   19.124546
 6    7.413858    2.587719   20.449974
 6    7.794669    3.584683   21.584746
 6    7.367992    3.197654   22.952095
 6    7.875502    4.176795   23.956437
 1   14.079124    5.238311    0.483662
 1    6.490881    5.095822    0.543382
 1   10.235509    4.824986    0.487336
 1   15.948238    8.349621    0.506194
 1    8.453984    8.723031    0.446824
 1   12.234328    8.345172    0.460687
 1   12.039487    1.662478    0.428577
 1    4.437251    1.803525    0.531841
 1    8.229824    1.732429    0.558011
 1    7.586771    0.859493   18.325029
 1    6.468300    2.166900   17.918770
 1    7.989228    3.926962   18.724642
 1    9.257645    2.748544   19.292248
 1    6.311824    2.656068   20.334244
 1    7.564598    1.545340   20.800065
 1    7.433223    4.586478   21.310834
 1    8.894092    3.677945   21.633209
 1    7.771149    2.154980   23.258703
 1    6.213984    3.104260   22.928352
 1    7.522054    5.299934   23.863002
 1    9.015135    4.178892   23.935759
 1   12.399823    3.757247   43.487694
 1    8.160630    4.010127   43.501355
 1   14.093219    7.192862   43.539299
 1    6.272376    7.191657   43.497272
 1    4.630529    3.893414   43.467264
 1   10.396344    7.293630   43.489526
 1    2.530640    0.691523   43.455859
 1    6.412347    0.515038   43.545754
 1   10.342191    0.441147   43.533295
 
_______________________________________________________________________________
 
20. Fig.   5, d= 34.2, unterminated tipped surfcaes MD
 
E=-1109.9635 eV
box:  11.480586 0 0   5.740293   9.942479 0 0 0  65.000000
Kpoints:  2  2  1
basis: NGX=  50 NGY=  50 NGZ= 280 NGXF=  72 NGYF=  72 NGZF= 420
 
16    9.091627    2.722623   18.095084
16    8.384566    1.457475   27.669333
14    8.295274    1.777998    2.000000
14    4.468412    1.778000    2.000000
14   12.122140    1.777996    2.000000
14   12.122140    8.406315    2.000000
14    8.295277    8.406317    2.000000
14   15.949000    8.406313    2.000000
14   10.208710    5.092157    2.000000
14    6.381844    5.092159    2.000000
14   14.035570    5.092155    2.000000
14   10.208710    9.511036    2.781150
14    6.381847    9.511038    2.781150
14   14.035570    9.511034    2.781150
14    8.295276    6.196878    2.781150
14    4.468414    6.196880    2.781150
14   12.122140    6.196876    2.781150
14    6.381843    2.882719    2.781150
14    2.554981    2.882721    2.781150
14   10.208710    2.882717    2.781150
14   10.208710    9.511037    5.124617
14    6.381847    9.511039    5.124618
14   14.035570    9.511035    5.124617
14    8.295277    6.196879    5.124619
14    4.468415    6.196881    5.124619
14   12.122140    6.196877    5.124618
14    6.381844    2.882720    5.124620
14    2.554982    2.882722    5.124621
14   10.208710    2.882718    5.124620
14   12.122140    3.987437    5.905774
14    4.468410    3.987441    5.905775
14    8.295272    3.987439    5.905775
14   14.035570    7.301595    5.905773
14    6.381843    7.301599    5.905774
14   10.208710    7.301597    5.905773
14   10.208710    0.673278    5.905776
14    2.554978    0.673282    5.905777
14    6.381844    0.673280    5.905776
14    6.483079    0.520297    8.205520
14    2.657036    0.598860    8.325652
14   10.288352    0.652584    8.326738
14   10.408943    7.300620    8.193520
14    6.467763    7.173558    8.248998
14   14.172363    7.224944    8.281942
14    8.416930    3.823821    8.222770
14    4.521748    3.849073    8.303484
14   12.296131    3.898409    8.255837
14    8.301329    1.741792    9.156148
14    4.626493    1.587717    9.141632
14   12.213958    1.786715    9.185760
14   12.326789    8.339718    9.156408
14    8.372130    8.325004    8.959660
14   16.029506    8.357781    9.015229
14   10.344757    5.058556    8.886349
14    6.481936    4.872772    8.915474
14   14.186141    5.014668    9.213629
14    8.505775    1.503461   11.638032
14    4.763391    1.537204   11.591904
14   12.127880    1.622624   11.683701
14   12.285244    8.372251   11.502619
14    8.327138    8.312566   11.244600
14   15.889705    8.314224   11.424799
14   10.324817    4.930314   11.260653
14    6.425534    4.894991   11.192917
14   14.186749    4.851408   11.585274
14   10.262869    2.893821   12.517574
14    2.703508    2.538878   11.878389
14    6.646326    2.864716   12.276574
14   12.185824    6.078169   12.195352
14    4.727828    6.063877   12.292091
14    8.400683    6.036421   11.719268
14   14.163578    9.319442   12.730684
14    6.370551    9.234425   12.311637
14   10.215406    9.292461   12.339116
14    9.646989    8.596705   14.489628
14    7.291491    8.253969   14.409396
14    8.192349    5.766763   14.029240
14    5.592409    5.956915   14.515601
14   11.367730    6.035958   14.523282
14    6.629451    3.849035   14.538026
14    9.910559    4.133163   14.562737
14    6.041878    7.421629   16.342483
14    8.391331    3.922811   16.403832
14   10.557212    7.453077   16.419442
14    8.245455    6.241803   16.391571
14    6.918583    5.449247   28.604512
14    8.188828    4.812892   26.703278
14    8.087493    7.009043   29.932856
14    9.465380    5.561984   28.577118
14    8.427571    3.354965   28.667208
14    2.272117    1.509971   30.326969
14    9.789199    4.160365   30.748105
14    6.393840    4.120602   30.662462
14    4.002948    0.845998   31.778377
14    8.093042    5.409270   31.723905
14   11.965085    0.966192   31.934696
14   10.020182    2.147258   31.787589
14    2.307732    3.498646   31.760006
14    5.548972    2.516909   32.078941
14   11.820919    4.924342   31.711747
14    4.279020    4.892675   31.392736
14    2.409628    2.930185   34.066949
14    6.178917    2.740612   34.161885
14   12.048128    6.216662   33.740080
14    4.286235    5.993027   33.561068
14    8.146743    6.102323   33.957328
14   13.942159    9.565177   33.949445
14    6.210169    9.617954   33.847392
14    9.917116    9.580290   33.853307
14   10.101408    2.767416   33.996556
14    6.238308    0.517374   34.824448
14    2.370876    0.714748   34.720824
14   10.102017    0.638720   34.875228
14   10.121184    7.343130   34.499252
14    6.093714    7.217841   34.542324
14   13.999683    7.243633   34.538238
14    8.160349    3.949692   34.691074
14    4.323805    3.926914   34.861133
14   11.954326    4.068409   34.767540
14    6.277351    0.509065   37.112998
14    2.403705    0.886071   37.073060
14   11.982218    4.145979   37.074943
14   10.099782    7.422120   36.823878
14    4.449941    4.012316   37.194622
14    8.081104    3.988913   36.981592
14   10.132042    0.732810   37.161959
14   14.057377    7.216530   36.805419
14    6.322326    7.404152   36.961652
14   13.958744    5.154900   37.749724
14    6.328542    5.224300   37.859180
14   10.023679    5.159687   37.716330
14   15.895105    8.366860   37.751292
14    4.403918    1.779506   37.824146
14    8.090434    1.713947   37.805045
14   11.993542    1.946038   37.831373
14    8.244373    8.539727   37.756606
14   12.096513    8.322369   37.780763
14   14.035570    5.092164   40.105780
14    6.381843    5.092164   40.105780
14   10.208710    5.092164   40.105780
14   15.949000    8.406323   40.105780
14    8.295274    8.406323   40.105780
14   12.122140    8.406323   40.105780
14   12.122140    1.778004   40.105780
14    4.468412    1.778004   40.105780
14    8.295274    1.778004   40.105780
14    6.381844    9.511044   40.886920
14   12.122140    6.196884   40.886920
14    6.381844    2.882725   40.886920
14   14.035570    9.511044   40.886920
14   10.208710    9.511044   40.886920
14    4.468412    6.196884   40.886920
14    2.554982    2.882725   40.886920
14    8.295275    6.196884   40.886920
14   10.208710    2.882725   40.886920
14    6.381844    9.511044   43.230400
14    4.468413    6.196884   43.230400
14   10.208710    2.882725   43.230400
14    2.554982    2.882725   43.230400
14   12.122140    6.196884   43.230400
14    6.381844    2.882725   43.230400
14    8.295280    6.196884   43.230400
14   14.035570    9.511044   43.230400
14   10.208710    9.511044   43.230400
14   12.122140    3.987445   44.011540
14    6.381844    7.301604   44.011540
14    8.295280    3.987445   44.011540
14   14.035570    7.301604   44.011540
14    4.468413    3.987445   44.011540
14   10.208710    7.301604   44.011540
14    2.554982    0.673285   44.011540
14    6.381844    0.673285   44.011540
14   10.208710    0.673285   44.011540
 6    8.297601    3.126271   19.741782
 6    8.931231    2.390519   20.949340
 6    8.154021    2.515065   22.302389
 6    8.917030    1.813957   23.425643
 6    8.165542    1.724443   24.718342
 6    9.102187    1.772010   25.940413
 1   13.901638    4.921064    0.457691
 1    6.519314    5.157023    0.491391
 1   10.281816    5.383971    0.570383
 1   15.989365    8.305416    0.493152
 1    8.272533    8.692834    0.575771
 1   12.236094    8.359643    0.495751
 1   11.962258    1.744277    0.526633
 1    4.240356    1.880814    0.482569
 1    8.271751    1.735142    0.533858
 1    7.237988    2.820825   19.664203
 1    8.490611    4.258648   19.865321
 1    9.983274    2.638051   21.183887
 1    8.965479    1.384366   20.645533
 1    8.014087    3.614373   22.573676
 1    7.063961    2.140135   22.239467
 1    9.869770    2.291056   23.735163
 1    9.180865    0.844747   22.963293
 1    7.563239    0.831533   24.676287
 1    7.525313    2.596512   24.756950
 1    9.590718    2.723647   26.083153
 1   15.598020   10.972968   25.942404
 1   11.961110    4.004617   45.514164
 1    8.271442    3.985887   45.547341
 1   13.814210    7.340089   45.527539
 1    6.405216    7.496166   45.508701
 1    4.443516    4.065508   45.480141
 1   10.021973    7.470729   45.509129
 1    2.663956    0.881236   45.465431
 1    6.383096    0.640478   45.487658
 1   10.137682    0.904317   45.464028
 
_______________________________________________________________________________
 
21. Fig.  S6, d= 36.2, unterminated tipped surfcaes MD
 
E=-1110.2868 eV
box:  11.480586 0 0   5.740293   9.942479 0 0 0  65.000000
Kpoints:  2  2  1
basis: NGX=  50 NGY=  50 NGZ= 280 NGXF=  72 NGYF=  72 NGZF= 420
 
16    8.145757    2.558869   17.686924
16    8.635608    5.352946   26.692012
14    8.295277    1.778004    2.000000
14    4.468415    1.778004    2.000000
14   12.122140    1.778004    2.000000
14   12.122140    8.406323    2.000000
14    8.295277    8.406323    2.000000
14   15.949000    8.406323    2.000000
14   10.208710    5.092164    2.000000
14    6.381846    5.092164    2.000000
14   14.035570    5.092164    2.000000
14   10.208710    9.511043    2.781150
14    6.381846    9.511043    2.781150
14   14.035570    9.511043    2.781150
14    8.295277    6.196884    2.781150
14    4.468415    6.196884    2.781150
14   12.122140    6.196884    2.781150
14    6.381846    2.882724    2.781150
14    2.554984    2.882724    2.781150
14   10.208710    2.882724    2.781150
14   10.208710    9.511043    5.124620
14    6.381846    9.511043    5.124620
14   14.035570    9.511043    5.124620
14    8.295277    6.196884    5.124620
14    4.468415    6.196884    5.124620
14   12.122140    6.196884    5.124620
14    6.381846    2.882724    5.124620
14    2.554984    2.882724    5.124620
14   10.208710    2.882724    5.124620
14   12.122140    3.987444    5.905775
14    4.468412    3.987444    5.905775
14    8.295274    3.987444    5.905775
14   14.035570    7.301603    5.905775
14    6.381843    7.301603    5.905775
14   10.208710    7.301603    5.905775
14   10.208710    0.673284    5.905775
14    2.554981    0.673284    5.905775
14    6.381847    0.673284    5.905775
14    6.310796    0.656368    8.370077
14    2.579151    0.752284    8.215480
14   10.205331    0.672968    8.243094
14   10.311404    7.256220    8.218413
14    6.460960    7.251326    8.267604
14   14.202989    7.233958    8.322118
14    8.401965    4.057669    8.226130
14    4.563613    3.879616    8.342382
14   12.293486    3.942682    8.224247
14    8.242334    1.836483    9.092921
14    4.530416    1.778622    9.202764
14   12.173903    1.796149    9.067703
14   12.269394    8.329596    9.098648
14    8.436151    8.424412    8.865038
14   16.167639    8.407181    9.131610
14   10.323771    5.050370    8.965786
14    6.426739    5.073914    8.961546
14   14.166577    5.044348    9.145072
14    8.365128    1.867378   11.471797
14    4.465968    1.817525   11.624402
14   12.399513    1.858370   11.545966
14   12.117326    8.270936   11.382244
14    8.432555    8.457044   11.125735
14   15.990463    8.380284   11.621442
14   10.341549    5.072574   11.308410
14    6.310729    5.099680   11.260111
14   14.135695    4.997155   11.619758
14   10.337700    2.874089   12.305488
14    2.613224    2.803500   12.760248
14    6.423687    2.936036   12.096011
14   12.185097    6.108546   12.321717
14    4.593867    6.182821   12.361138
14    8.344587    6.132188   11.654378
14   14.043640    9.515151   11.419885
14    6.584349    9.526212   12.211178
14   10.267405    9.437981   12.285710
14    9.687801    8.678590   14.521676
14    7.295727    8.547936   14.346632
14    7.908106    6.030981   13.940311
14    5.568685    6.040374   14.604627
14   11.101384    6.121173   14.436214
14    6.493776    3.898282   14.378706
14    9.588040    4.219445   14.229225
14    6.222371    7.732223   16.428381
14    8.145604    3.987992   16.161162
14   10.615877    7.340471   16.397012
14    8.340473    6.451793   16.285082
14    6.630065    5.709911   30.139861
14    8.198840    4.795444   28.696049
14    7.624703    7.492627   31.538466
14    9.220139    6.030413   30.352783
14    8.005122    3.680989   30.723442
14    2.313111    1.488544   32.396704
14    9.745887    4.528540   32.483372
14    6.114319    4.488541   32.294541
14    3.889796    1.011238   33.944671
14    7.815271    5.657781   33.251875
14    0.474978    1.129493   33.795528
14   10.028889    2.569371   33.663817
14    2.219120    3.711930   33.564168
14    5.493596    2.901233   33.898783
14   11.696773    5.113761   33.551225
14    4.200335    4.902722   33.633168
14    2.468287    2.964099   35.924749
14    6.103912    2.943677   36.123212
14   11.787626    5.974368   35.718269
14    4.132523    6.146961   35.751599
14    7.913473    6.139222   35.626144
14   13.714687    9.558694   35.560777
14    6.133715    9.603387   35.729016
14   10.076084    9.486234   35.809567
14    9.989922    2.764847   35.963421
14    6.268404    0.701848   36.682052
14    2.393497    0.586200   36.637512
14    9.903970    0.477705   36.673030
14    9.916368    7.181389   36.443388
14    6.043368    7.381452   36.423171
14   13.788230    7.380267   36.442220
14    8.132307    3.974805   36.592783
14    4.225629    4.073838   36.849676
14   11.921930    3.833486   36.702796
14    6.347318    0.661924   39.007854
14    2.604585    0.643571   39.048369
14   11.949532    3.868338   38.994621
14   10.062526    7.230674   38.858913
14    4.156413    4.063866   39.080298
14    8.176980    4.121993   38.884029
14   10.079164    0.689355   39.054688
14   13.871945    7.318746   38.883289
14    6.214265    7.379484   38.948086
14   13.751597    5.120603   39.828530
14    6.201195    5.130443   39.831786
14   10.130389    5.118711   39.707492
14   15.806406    8.405573   39.828947
14    4.392456    1.830550   39.789965
14    8.220051    1.951299   39.738348
14   12.135750    1.610354   39.793588
14    8.276720    8.313971   39.792885
14   11.988169    8.404766   39.740089
14   14.035570    5.092164   42.105780
14    6.381843    5.092164   42.105780
14   10.208710    5.092164   42.105780
14   15.949000    8.406323   42.105780
14    8.295274    8.406323   42.105780
14   12.122140    8.406323   42.105780
14   12.122140    1.778004   42.105780
14    4.468412    1.778004   42.105780
14    8.295274    1.778004   42.105780
14    6.381844    9.511044   42.886920
14   12.122140    6.196884   42.886920
14    6.381844    2.882725   42.886920
14   14.035570    9.511044   42.886920
14   10.208710    9.511044   42.886920
14    4.468412    6.196884   42.886920
14    2.554982    2.882725   42.886920
14    8.295275    6.196884   42.886920
14   10.208710    2.882725   42.886920
14    6.381844    9.511044   45.230400
14    4.468413    6.196884   45.230400
14   10.208710    2.882725   45.230400
14    2.554982    2.882725   45.230400
14   12.122140    6.196884   45.230400
14    6.381844    2.882725   45.230400
14    8.295280    6.196884   45.230400
14   14.035570    9.511044   45.230400
14   10.208710    9.511044   45.230400
14   12.122140    3.987445   46.011540
14    6.381844    7.301604   46.011540
14    8.295280    3.987445   46.011540
14   14.035570    7.301604   46.011540
14    4.468413    3.987445   46.011540
14   10.208710    7.301604   46.011540
14    2.554982    0.673285   46.011540
14    6.381844    0.673285   46.011540
14   10.208710    0.673285   46.011540
 6    8.797629    3.444353   19.111721
 6    8.089502    3.163529   20.424503
 6    8.583814    3.956713   21.619729
 6    7.892123    3.684861   22.961853
 6    8.611480    4.396954   24.086359
 6    7.784455    4.339743   25.391606
 1   14.032729    5.125873    0.494216
 1    6.418703    5.139689    0.434999
 1   10.348341    5.063035    0.441205
 1   15.983470    8.432261    0.442917
 1    8.336486    8.425959    0.414475
 1   12.130123    8.363770    0.462651
 1   12.216465    1.907036    0.463636
 1    4.487147    1.717813    0.541462
 1    8.405387    1.786300    0.510612
 1    8.898910    4.516263   18.820151
 1    9.915238    3.176736   19.144605
 1    8.120165    2.048123   20.554643
 1    7.048001    3.405734   20.270374
 1    9.657804    3.662491   21.719227
 1    8.559503    5.055016   21.254517
 1    7.841719    2.604388   23.171716
 1    6.851645    4.100814   22.925014
 1    9.014495    5.422636   23.886488
 1    9.611311    3.858922   24.407782
 1    7.733107    3.248266   25.782315
 1    6.752647    4.846706   25.208217
 1   12.063312    4.080970   47.482770
 1    8.449666    3.835286   47.466687
 1   14.043206    7.406182   47.525872
 1    6.280584    7.432338   47.535303
 1    4.543860    4.007912   47.585688
 1   10.414202    7.317585   47.506921
 1    2.530919    0.636136   47.517137
 1    6.567838    0.600492   47.530645
 1   10.258971    0.615002   47.508389
 
_______________________________________________________________________________
 
22. Fig.  S6, d= 36.2, unterminated tipped surfcaes MD
 
E=-1109.6437 eV
box:  11.480586 0 0   5.740293   9.942479 0 0 0  65.000000
Kpoints:  2  2  1
basis: NGX=  50 NGY=  50 NGZ= 280 NGXF=  72 NGYF=  72 NGZF= 420
 
16    8.820278    2.439690   17.803286
16    8.856480    5.547690   26.651279
14    8.295277    1.778004    2.000000
14    4.468415    1.778004    2.000000
14   12.122140    1.778004    2.000000
14   12.122140    8.406323    2.000000
14    8.295277    8.406323    2.000000
14   15.949000    8.406323    2.000000
14   10.208710    5.092164    2.000000
14    6.381846    5.092164    2.000000
14   14.035570    5.092164    2.000000
14   10.208710    9.511043    2.781150
14    6.381846    9.511043    2.781150
14   14.035570    9.511043    2.781150
14    8.295277    6.196884    2.781150
14    4.468415    6.196884    2.781150
14   12.122140    6.196884    2.781150
14    6.381846    2.882724    2.781150
14    2.554984    2.882724    2.781150
14   10.208710    2.882724    2.781150
14   10.208710    9.511043    5.124620
14    6.381846    9.511043    5.124620
14   14.035570    9.511043    5.124620
14    8.295277    6.196884    5.124620
14    4.468415    6.196884    5.124620
14   12.122140    6.196884    5.124620
14    6.381846    2.882724    5.124620
14    2.554984    2.882724    5.124620
14   10.208710    2.882724    5.124620
14   12.122140    3.987444    5.905775
14    4.468412    3.987444    5.905775
14    8.295274    3.987444    5.905775
14   14.035570    7.301603    5.905775
14    6.381843    7.301603    5.905775
14   10.208710    7.301603    5.905775
14   10.208710    0.673284    5.905775
14    2.554981    0.673284    5.905775
14    6.381847    0.673284    5.905775
14    6.460245    0.740103    8.350045
14    2.766076    0.665084    8.329185
14   10.396301    0.684392    8.235033
14   10.430165    7.390338    8.259175
14    6.505851    7.336486    8.272831
14   14.238894    7.314736    8.284213
14    8.482032    4.002071    8.191359
14    4.609359    3.907498    8.278391
14   12.260897    4.076054    8.195748
14    8.544942    1.779376    9.089876
14    4.621293    1.730334    9.212100
14   12.233724    1.885270    9.030943
14   12.342161    8.472530    9.006776
14    8.466896    8.403810    8.993354
14   16.201181    8.469252    9.177167
14   10.348561    5.114287    8.885886
14    6.538147    5.071525    8.910899
14   14.196856    5.120346    9.062486
14    8.521414    1.806922   11.534431
14    4.503002    1.818962   11.486723
14   12.337285    1.674479   11.432368
14   12.104171    8.315879   11.384220
14    8.429888    8.280336   11.247000
14   16.127973    8.230252   11.614552
14   10.383620    4.842165   11.162473
14    6.418219    4.853719   11.166086
14   14.120954    4.878751   11.462808
14   10.498406    2.816896   12.330849
14    2.625786    2.764060   12.630293
14    6.485208    2.829902   12.307501
14   12.165729    6.088282   12.175227
14    4.588029    5.992808   12.246936
14    8.440316    5.965707   11.606230
14   14.110391    9.412584   11.882196
14    6.616041    9.272089   12.206139
14   10.240965    9.454059   12.278478
14    9.364678    8.457244   14.382676
14    6.928157    8.266976   14.301741
14    8.168752    5.974253   13.905243
14    5.536436    5.852135   14.414715
14   10.871100    6.090183   14.349840
14    6.890234    3.894954   14.394085
14    9.733810    4.013341   14.370352
14    5.905610    7.512620   16.267888
14    8.471891    3.896419   16.273470
14   10.392344    7.341454   16.321903
14    8.154155    6.275431   16.397055
14    7.112603    5.564733   30.103078
14    8.641467    4.819532   28.595200
14    8.132949    7.353332   31.411638
14    9.713184    5.814894   30.367100
14    8.449358    3.337034   30.532841
14    2.515972    1.120918   32.347631
14    9.942489    4.406822   32.398764
14    6.273341    4.469535   32.325171
14    4.274842    0.779228   33.702956
14    8.081822    5.659016   33.220587
14    0.645657    0.743133   33.655974
14   10.793832    2.741065   33.765911
14    2.241289    3.334169   33.642534
14    6.100708    2.318283   33.566171
14   11.983501    4.956416   33.375091
14    4.253360    4.572413   33.531261
14    2.249495    2.984216   35.922897
14    6.233039    2.705224   35.987946
14   12.098102    6.141374   35.562868
14    4.307602    6.016167   35.553610
14    8.223467    6.190974   35.626352
14   13.731118    9.626534   35.404972
14    5.965231    9.544860   35.734694
14   10.033324    9.602706   35.872883
14   10.083428    2.842037   35.983769
14    6.303104    0.491806   36.819528
14    2.196104    0.695039   36.480124
14    9.793082    0.610029   36.653538
14   10.267139    7.226691   36.412467
14    6.160279    7.273759   36.333060
14   13.994773    7.469065   36.289097
14    8.071414    3.983979   36.492059
14    4.433406    3.973927   36.743750
14   11.898333    4.117107   36.674155
14    6.140729    0.521346   39.058661
14    2.218900    0.596812   38.873664
14   11.980952    3.979426   39.012099
14   10.074727    7.193030   38.855887
14    4.412761    4.019553   39.062373
14    8.289100    3.863908   38.831544
14    9.976061    0.553659   38.971566
14   13.937294    7.274878   38.800396
14    6.271140    7.149495   38.713370
14   14.004298    5.120180   39.701027
14    6.444555    5.022255   39.717180
14   10.092914    5.092651   39.811257
14   15.885982    8.273196   39.680022
14    4.152082    1.813319   39.743991
14    8.105415    1.662972   39.712861
14   11.895378    1.794275   39.748361
14    8.161917    8.316416   39.694673
14   11.959743    8.280062   39.729110
14   14.035570    5.092164   42.105780
14    6.381843    5.092164   42.105780
14   10.208710    5.092164   42.105780
14   15.949000    8.406323   42.105780
14    8.295274    8.406323   42.105780
14   12.122140    8.406323   42.105780
14   12.122140    1.778004   42.105780
14    4.468412    1.778004   42.105780
14    8.295274    1.778004   42.105780
14    6.381844    9.511044   42.886920
14   12.122140    6.196884   42.886920
14    6.381844    2.882725   42.886920
14   14.035570    9.511044   42.886920
14   10.208710    9.511044   42.886920
14    4.468412    6.196884   42.886920
14    2.554982    2.882725   42.886920
14    8.295275    6.196884   42.886920
14   10.208710    2.882725   42.886920
14    6.381844    9.511044   45.230400
14    4.468413    6.196884   45.230400
14   10.208710    2.882725   45.230400
14    2.554982    2.882725   45.230400
14   12.122140    6.196884   45.230400
14    6.381844    2.882725   45.230400
14    8.295280    6.196884   45.230400
14   14.035570    9.511044   45.230400
14   10.208710    9.511044   45.230400
14   12.122140    3.987445   46.011540
14    6.381844    7.301604   46.011540
14    8.295280    3.987445   46.011540
14   14.035570    7.301604   46.011540
14    4.468413    3.987445   46.011540
14   10.208710    7.301604   46.011540
14    2.554982    0.673285   46.011540
14    6.381844    0.673285   46.011540
14   10.208710    0.673285   46.011540
 6    8.250871    3.525796   19.200840
 6    8.997020    3.295156   20.528305
 6    8.774191    4.443262   21.508156
 6    9.291994    4.022346   22.854453
 6    9.410732    5.033082   23.981440
 6    9.173389    4.281939   25.338963
 1   14.158219    5.076531    0.513068
 1    6.543819    4.994069    0.472446
 1   10.146526    5.130466    0.415853
 1   16.116055    8.602359    0.584680
 1    8.211639    8.373996    0.428881
 1   12.001361    8.214345    0.489367
 1   12.050757    1.711540    0.479109
 1    4.553928    1.745266    0.521449
 1    8.348271    1.676540    0.492504
 1    7.163516    3.305837   19.285227
 1    8.389039    4.551743   18.969766
 1   10.121997    3.248490   20.237502
 1    8.703268    2.272254   20.942441
 1    9.274690    5.353308   21.140585
 1    7.620387    4.567690   21.640458
 1   10.309918    3.586401   22.681470
 1    8.694690    3.133776   23.123852
 1    8.664290    5.845619   23.804802
 1   10.391591    5.464054   24.035588
 1    9.960167    3.686634   25.609060
 1    8.286086    3.534758   25.234685
 1   12.237861    3.805982   47.447536
 1    8.465800    3.875989   47.497734
 1   13.744861    7.122264   47.481030
 1    6.306102    7.207449   47.545649
 1    4.495072    4.137075   47.559814
 1   10.398412    7.322284   47.483406
 1    2.573435    0.523130   47.532342
 1    6.282123    0.801337   47.539697
 1   10.130329    0.493157   47.447137
 
_______________________________________________________________________________
 
23. Fig.  S6, d= 37.2, MD REDUCTION
 
E=-1112.5866 eV
box:  11.480586 0 0   5.740293   9.942479 0 0 0  65.000000
Kpoints:  2  2  1
basis: NGX=  50 NGY=  50 NGZ= 280 NGXF=  72 NGYF=  72 NGZF= 420
 
16    8.018374    3.192288   18.311389
16    9.475523    5.387922   27.463465
14    8.295277    1.778004    2.000000
14    4.468415    1.778004    2.000000
14   12.122139    1.778004    2.000000
14   12.122140    8.406323    2.000000
14    8.295277    8.406323    2.000000
14   15.949001    8.406323    2.000000
14   10.208710    5.092164    2.000000
14    6.381846    5.092164    2.000000
14   14.035570    5.092164    2.000000
14   10.208710    9.511043    2.781150
14    6.381846    9.511043    2.781150
14   14.035570    9.511043    2.781150
14    8.295277    6.196884    2.781150
14    4.468415    6.196884    2.781150
14   12.122140    6.196884    2.781150
14    6.381846    2.882724    2.781150
14    2.554984    2.882724    2.781150
14   10.208710    2.882724    2.781150
14   10.208710    9.511043    5.124620
14    6.381846    9.511043    5.124620
14   14.035570    9.511043    5.124620
14    8.295277    6.196884    5.124620
14    4.468415    6.196884    5.124620
14   12.122140    6.196884    5.124620
14    6.381846    2.882724    5.124620
14    2.554984    2.882724    5.124620
14   10.208710    2.882724    5.124620
14   12.122140    3.987444    5.905775
14    4.468412    3.987444    5.905775
14    8.295274    3.987444    5.905775
14   14.035570    7.301603    5.905775
14    6.381843    7.301603    5.905775
14   10.208710    7.301603    5.905775
14   10.208707    0.673284    5.905775
14    2.554981    0.673284    5.905775
14    6.381847    0.673284    5.905775
14    6.361183    0.681811    8.320907
14    2.535731    0.718767    8.310541
14   10.198566    0.705571    8.333879
14   10.201254    7.261382    8.249013
14    6.337851    7.314463    8.249520
14   14.019941    7.266706    8.303782
14    8.241778    3.984466    8.271422
14    4.380842    3.969819    8.292578
14   12.142949    3.948425    8.303929
14    8.271625    1.801443    9.164037
14    4.467877    1.790785    9.193478
14   12.096254    1.783993    9.253770
14   12.098870    8.388467    9.052601
14    8.284763    8.412400    8.931479
14   15.915304    8.416139    9.080026
14   10.204357    5.040756    9.007526
14    6.300941    5.091013    8.995930
14   13.998840    5.094024    9.243098
14    8.320905    1.920790   11.596343
14    4.416734    1.924552   11.619178
14   12.193594    1.952860   11.705051
14   12.095739    8.413123   11.421547
14    8.266199    8.554662   11.233775
14   15.965403    8.407552   11.454477
14   10.224481    5.142027   11.341839
14    6.325057    5.146406   11.327264
14   14.044136    5.001064   11.694077
14   10.193285    3.072304   12.481233
14    2.599693    2.895052   12.781939
14    6.402708    3.044136   12.393049
14   12.085004    6.241788   12.311121
14    4.504017    6.233892   12.359336
14    8.274153    6.306312   11.842995
14   14.028025    9.566233   11.971852
14    6.374563    9.567750   12.218343
14   10.191269    9.566396   12.166473
14    9.415595    8.844945   14.254408
14    7.054676    8.601394   14.266182
14    8.105969    6.093941   14.129630
14    5.453240    6.151892   14.567009
14   11.105891    6.212574   14.490509
14    6.623094    4.118325   14.632412
14    9.783019    4.264884   14.596538
14    5.964193    7.873676   16.240070
14    8.213822    4.350986   16.475102
14   10.262658    7.724922   16.082823
14    7.014541    5.444497   31.288430
14    8.133645    6.713593   16.450702
14    8.642139    4.830435   29.478300
14    7.800106    7.396786   32.653759
14    9.365926    6.094632   31.313933
14    8.986045    3.585122   31.541926
14    2.699699    1.443038   33.430768
14   10.268662    4.722942   33.405417
14    6.675936    4.458829   33.456243
14    4.491239    0.832029   34.737431
14    8.385955    5.802818   34.370668
14    0.862737    0.934023   34.724606
14   11.000011    2.855265   34.759174
14    2.738197    3.562795   34.581247
14    6.162218    2.466908   34.670211
14   12.332269    5.063625   34.511847
14    4.652563    4.963061   34.544030
14    2.663727    2.999852   36.894932
14    6.500539    2.759606   36.960404
14   12.257129    6.079858   36.692246
14    4.640024    6.023838   36.704663
14    8.411077    6.140612   36.706911
14   14.134198    9.443214   36.439989
14    6.431614    9.608616   36.749627
14   10.338122    9.588095   36.795396
14   10.308577    2.814346   36.964235
14    6.621673    0.519738   37.635059
14    2.637886    0.746746   37.576675
14   10.164880    0.565065   37.592197
14   10.340200    7.286867   37.404456
14    6.494357    7.302493   37.412789
14   14.188635    7.257311   37.391056
14    8.388651    3.967176   37.604988
14    4.622584    3.928303   37.775165
14   12.191218    3.979932   37.741667
14    6.397937    0.624721   39.968326
14    2.555079    0.712955   39.947604
14   12.143076    4.002795   40.052136
14   10.242021    7.314678   39.838627
14    4.513786    3.996229   40.083923
14    8.333638    3.954664   39.956031
14   10.208985    0.624610   39.942804
14   14.081013    7.279884   39.815496
14    6.427685    7.307929   39.848788
14   14.060094    5.123323   40.766888
14    6.447714    5.111873   40.749461
14   10.210021    5.120780   40.743120
14   15.975680    8.360267   40.718061
14    4.491129    1.764363   40.760294
14    8.306812    1.740190   40.753228
14   12.095108    1.773918   40.751887
14    8.325972    8.421036   40.696780
14   12.165100    8.356526   40.721531
14   14.035567    5.092164   43.105775
14    6.381843    5.092164   43.105775
14   10.208710    5.092164   43.105775
14   15.948998    8.406323   43.105775
14    8.295274    8.406323   43.105775
14   12.122140    8.406323   43.105775
14   12.122136    1.778004   43.105775
14    4.468412    1.778004   43.105775
14    8.295274    1.778004   43.105775
14    6.381844    9.511044   43.886925
14   12.122140    6.196884   43.886925
14    6.381844    2.882725   43.886925
14   14.035570    9.511044   43.886925
14   10.208710    9.511044   43.886925
14    4.468412    6.196884   43.886925
14    2.554982    2.882725   43.886925
14    8.295275    6.196884   43.886925
14   10.208710    2.882725   43.886925
14    6.381844    9.511044   46.230395
14    4.468413    6.196884   46.230395
14   10.208710    2.882725   46.230395
14    2.554982    2.882725   46.230395
14   12.122140    6.196884   46.230395
14    6.381844    2.882725   46.230395
14    8.295280    6.196884   46.230395
14   14.035570    9.511044   46.230395
14   10.208710    9.511044   46.230395
14   12.122137    3.987445   47.011545
14    6.381844    7.301604   47.011545
14    8.295280    3.987445   47.011545
14   14.035568    7.301604   47.011545
14    4.468413    3.987445   47.011545
14   10.208710    7.301604   47.011545
14    2.554982    0.673285   47.011545
14    6.381844    0.673285   47.011545
14   10.208706    0.673285   47.011545
 6    8.580840    4.207340   19.783675
 6    8.035544    3.606938   21.108991
 6    8.957568    3.796764   22.362611
 6    8.273163    4.521522   23.551835
 6    9.097314    4.848980   24.785694
 6    8.708271    4.594404   26.064275
 1   14.034612    5.101320    0.494690
 1    6.380468    5.088334    0.494841
 1   10.208098    5.089930    0.494890
 1   15.948218    8.409879    0.495066
 1    8.295510    8.411524    0.495018
 1   12.121492    8.409857    0.495098
 1   12.111145    1.772750    0.494832
 1    4.476590    1.768913    0.494807
 1    8.293319    1.776908    0.495080
 1    8.246118    5.250276   19.632618
 1    9.685284    4.189255   19.774845
 1    7.865887    2.522655   20.958079
 1    7.034024    4.039093   21.305403
 1    9.311731    2.804328   22.703438
 1    9.871225    4.357519   22.075131
 1    7.372746    3.949155   23.858830
 1    7.889618    5.494715   23.164547
 1    9.993854    5.471031   24.622913
 1   17.232693    5.689441   30.504257
 1    7.815624    3.985846   26.274074
 1  -11.843347    8.343010   17.145425
 1   12.123598    3.978602   48.516696
 1    8.294808    3.983619   48.516559
 1   14.038190    7.304436   48.516625
 1    6.380894    7.306979   48.516783
 1    4.468390    3.979731   48.516641
 1   10.211957    7.306211   48.516831
 1    2.557041    0.672451   48.516488
 1    6.384234    0.674339   48.516483
 1   10.209308    0.672979   48.516470
 
_______________________________________________________________________________
 
24. Fig.   5, d= 38.2, unterminated tipped surfcaes MD
 
E=-1108.4808 eV
box:  11.480586 0 0   5.740293   9.942479 0 0 0  65.000000
Kpoints:  2  2  1
basis: NGX=  50 NGY=  50 NGZ= 280 NGXF=  72 NGYF=  72 NGZF= 420
 
16    8.222743    3.185329   18.455704
16    7.757733    5.247236   27.747520
14    8.295277    1.778004    2.000000
14    4.468415    1.778004    2.000000
14   12.122140    1.778004    2.000000
14   12.122140    8.406323    2.000000
14    8.295277    8.406323    2.000000
14   15.949000    8.406323    2.000000
14   10.208710    5.092164    2.000000
14    6.381846    5.092164    2.000000
14   14.035570    5.092164    2.000000
14   10.208710    9.511043    2.781150
14    6.381846    9.511043    2.781150
14   14.035570    9.511043    2.781150
14    8.295277    6.196884    2.781150
14    4.468415    6.196884    2.781150
14   12.122140    6.196884    2.781150
14    6.381846    2.882724    2.781150
14    2.554984    2.882724    2.781150
14   10.208710    2.882724    2.781150
14   10.208710    9.511043    5.124620
14    6.381846    9.511043    5.124620
14   14.035570    9.511043    5.124620
14    8.295277    6.196884    5.124620
14    4.468415    6.196884    5.124620
14   12.122140    6.196884    5.124620
14    6.381846    2.882724    5.124620
14    2.554984    2.882724    5.124620
14   10.208710    2.882724    5.124620
14   12.122140    3.987444    5.905775
14    4.468412    3.987444    5.905775
14    8.295274    3.987444    5.905775
14   14.035570    7.301603    5.905775
14    6.381843    7.301603    5.905775
14   10.208710    7.301603    5.905775
14   10.208710    0.673284    5.905775
14    2.554981    0.673284    5.905775
14    6.381847    0.673284    5.905775
14    6.236763    0.777337    8.409753
14    2.515037    0.878236    8.259793
14   10.139830    0.883045    8.273958
14   10.044884    7.420284    8.258774
14    6.216008    7.388410    8.180892
14   13.863949    7.464325    8.292477
14    8.153820    4.134848    8.276488
14    4.314310    4.097274    8.260424
14   12.118706    4.052881    8.292344
14    8.182955    1.973370    9.070871
14    4.324637    1.930147    9.224991
14   12.025893    1.815461    9.183249
14   11.959243    8.491337    9.177250
14    8.111057    8.520752    8.769884
14   15.835885    8.550111    8.945018
14   10.150976    5.155044    8.858716
14    6.216684    5.243329    9.015120
14   13.962997    5.262557    9.203758
14    8.093022    2.022005   11.423746
14    4.143546    1.905932   11.635059
14   12.115650    1.918907   11.548597
14   11.871645    8.554732   11.557859
14    8.082257    8.623019   11.044390
14   15.793134    8.654635   11.359154
14   10.082955    5.108702   11.176019
14    6.142893    5.215199   11.390075
14   13.844381    5.176227   11.650814
14   10.038476    3.039430   12.329221
14    2.358353    3.007787   12.533729
14    6.092241    3.057693   12.363490
14   11.811060    6.330727   12.291854
14    4.296240    6.430408   12.342244
14    8.164484    6.323041   11.620822
14   13.813785    9.702257   12.057611
14    6.296464    9.582440   12.278618
14    9.992390    9.587795   12.261029
14    9.200063    8.571732   14.183514
14    6.806574    8.360562   14.406142
14    8.121070    6.002910   13.882573
14    5.346891    6.356030   14.393170
14   10.819110    6.181014   14.488282
14    6.622535    4.169412   14.443607
14    9.624648    4.123862   14.499064
14    5.835869    7.720779   16.399171
14    8.133567    4.311632   16.526660
14   10.222631    7.857623   16.027597
14    8.052762    6.635580   16.356118
14    7.511133    4.976199   32.136581
14    8.094701    4.562371   29.865153
14    8.324842    7.034812   33.420702
14    9.843579    5.273881   32.396473
14    9.445623    3.197603   31.165067
14    2.937841    1.545512   34.083356
14   10.278026    4.169612   34.408586
14    6.759024    4.348729   34.328017
14    4.588168    0.863083   35.656845
14    8.635078    5.486338   35.289298
14    1.250805    0.986957   35.773618
14   11.091535    2.651108   36.033212
14    2.808272    3.651692   35.370951
14    6.313361    2.484802   35.621881
14   12.195523    4.770615   35.615415
14    4.704508    4.963684   35.440434
14    2.714934    3.037507   37.797611
14    6.544135    2.731946   37.919193
14   12.169508    5.944951   37.626020
14    4.490871    6.069960   37.576974
14    8.287851    6.064603   37.620494
14   14.041002    9.327462   37.880842
14    6.368602    9.603569   37.668528
14   10.212674    9.710486   37.826941
14   10.305567    2.772057   38.094787
14    6.527795    0.614251   38.802386
14    2.505553    0.807300   38.547692
14   10.112687    0.539913   38.676599
14   10.240859    7.309714   38.339745
14    6.460920    7.316582   38.241146
14   13.974260    7.091304   38.344532
14    8.364581    4.037265   38.638858
14    4.635773    3.972168   38.681678
14   12.168350    3.945432   38.835058
14    6.260893    0.629855   41.058086
14    2.524195    0.746740   40.812110
14   12.227746    3.999541   41.164628
14   10.231525    7.258505   40.743432
14    4.490410    4.101513   41.006532
14    8.372988    3.905911   40.937482
14   10.155750    0.575057   41.050351
14   14.145427    7.353576   40.791208
14    6.510921    7.325746   40.696002
14   14.094912    5.262615   41.812753
14    6.494807    5.181383   41.688472
14   10.233189    5.098304   41.723377
14   16.056446    8.261148   41.656125
14    4.433712    1.828063   41.766928
14    8.218135    1.704246   41.795893
14   12.131369    1.722233   41.789978
14    8.376108    8.444396   41.640406
14   12.275963    8.320023   41.747954
14   14.035570    5.092164   44.105780
14    6.381843    5.092164   44.105780
14   10.208710    5.092164   44.105780
14   15.949000    8.406323   44.105780
14    8.295274    8.406323   44.105780
14   12.122140    8.406323   44.105780
14   12.122140    1.778004   44.105780
14    4.468412    1.778004   44.105780
14    8.295274    1.778004   44.105780
14    6.381844    9.511044   44.886920
14   12.122140    6.196884   44.886920
14    6.381844    2.882725   44.886920
14   14.035570    9.511044   44.886920
14   10.208710    9.511044   44.886920
14    4.468412    6.196884   44.886920
14    2.554982    2.882725   44.886920
14    8.295275    6.196884   44.886920
14   10.208710    2.882725   44.886920
14    6.381844    9.511044   47.230400
14    4.468413    6.196884   47.230400
14   10.208710    2.882725   47.230400
14    2.554982    2.882725   47.230400
14   12.122140    6.196884   47.230400
14    6.381844    2.882725   47.230400
14    8.295280    6.196884   47.230400
14   14.035570    9.511044   47.230400
14   10.208710    9.511044   47.230400
14   12.122140    3.987445   48.011540
14    6.381844    7.301604   48.011540
14    8.295280    3.987445   48.011540
14   14.035570    7.301604   48.011540
14    4.468413    3.987445   48.011540
14   10.208710    7.301604   48.011540
14    2.554982    0.673285   48.011540
14    6.381844    0.673285   48.011540
14   10.208710    0.673285   48.011540
 6    8.398598    4.523992   19.753425
 6    8.495640    3.882767   21.178639
 6    8.174642    4.760250   22.366420
 6    8.515025    3.999452   23.652479
 6    8.093676    4.632609   25.042602
 6    8.520596    4.021488   26.404088
 1   14.016675    5.025557    0.526584
 1    6.306097    5.177827    0.541558
 1   10.126888    5.128853    0.517202
 1   16.011389    8.566588    0.477940
 1    8.348174    8.501498    0.502394
 1   12.052446    8.399425    0.586635
 1   12.135203    1.776806    0.443508
 1    4.416539    1.909308    0.506917
 1    8.430811    1.725050    0.484826
 1    7.401536    5.017532   19.776944
 1    9.290786    5.222149   19.611037
 1    9.581032    3.540708   21.219337
 1    7.795149    2.935949   21.231144
 1    8.849552    5.608815   22.503948
 1    7.138330    5.158897   22.217124
 1    9.554294    3.598701   23.621421
 1    7.904157    3.070870   23.596981
 1    7.036563    4.902657   24.925709
 1    8.664056    5.639276   25.078775
 1    9.616421    3.857182   26.464033
 1    8.052158    2.976200   26.650742
 1   12.072631    4.027241   49.570494
 1    8.377409    4.126115   49.496376
 1   14.150914    7.171881   49.496221
 1    6.190126    7.267546   49.479321
 1    4.502640    3.731290   49.531321
 1   10.237777    7.251733   49.480395
 1    2.478103    0.573109   49.485160
 1    6.295640    0.693417   49.565987
 1   10.021319    0.452857   49.513941
 
_______________________________________________________________________________
 
25. Fig.    6, d= 36.7, reformed SAM MD
 
E=-1699.3233 eV, config= 992
box:  11.480586 0 0   5.740293   9.942479 0 0 0  65.000000
Kpoints:  2  2  1
basis: NGX=  50 NGY=  50 NGZ= 280 NGXF=  72 NGYF=  72 NGZF= 420
 
16    8.591654    2.676123   17.828236
16    8.156805    3.526955   27.213646
16    5.104898    8.482098   17.172943
16    5.263420    6.377330   26.167217
16   11.595600    8.219824   17.268007
16   12.867082    9.221047   23.030840
16    4.238090    5.718267   32.301665
16    4.715185    1.897059   24.655786
16   12.368540    3.152377   28.629026
16    1.201848    1.638776   20.564868
16    8.571748    0.561136   34.373103
16   12.091202    7.065294   26.594490
14    8.317732    1.752482    2.034157
14    4.490872    1.752482    2.034157
14   12.144590    1.752482    2.034157
14   12.144590    8.380802    2.034157
14    8.317732    8.380802    2.034157
14   15.971450    8.380802    2.034157
14   10.231160    5.066642    2.034157
14    6.404302    5.066642    2.034157
14   14.058020    5.066642    2.034157
14   10.231160    9.485522    2.815307
14    6.404302    9.485522    2.815307
14   14.058020    9.485522    2.815307
14    8.317732    6.171362    2.815307
14    4.490872    6.171362    2.815307
14   12.144590    6.171362    2.815307
14    6.404302    2.857202    2.815307
14    2.577442    2.857202    2.815307
14   10.231160    2.857202    2.815307
14   10.231160    9.485522    5.158777
14    6.404302    9.485522    5.158777
14   14.058020    9.485522    5.158777
14    8.317732    6.171362    5.158777
14    4.490872    6.171362    5.158777
14   12.144590    6.171362    5.158777
14    6.404302    2.857202    5.158777
14    2.577442    2.857202    5.158777
14   10.231160    2.857202    5.158777
14   12.144590    3.961922    5.939932
14    4.490862    3.961922    5.939932
14    8.317732    3.961922    5.939932
14   14.058020    7.276082    5.939932
14    6.404292    7.276082    5.939932
14   10.231160    7.276082    5.939932
14   10.231160    0.647762    5.939932
14    2.577432    0.647762    5.939932
14    6.404302    0.647762    5.939932
14    6.417284    0.696409    8.324010
14    2.639341    0.749006    8.261915
14   10.300414    0.729866    8.291980
14   10.215313    7.359674    8.239679
14    6.336985    7.236371    8.232342
14   14.045246    7.288103    8.292642
14    8.361788    3.911218    8.255150
14    4.329311    3.997609    8.333346
14   12.056621    4.017144    8.239562
14    8.399683    1.669475    9.075567
14    4.586129    1.750186    9.253825
14   12.180034    1.830421    9.136059
14   12.059678    8.420338    8.990762
14    8.254368    8.411874    8.816852
14   15.962268    8.413886    9.101472
14   10.157818    5.186953    8.945301
14    6.380262    5.031720    8.907356
14   13.946364    5.096688    9.142167
14    8.356006    1.764033   11.352754
14    4.595904    1.767872   11.631703
14   12.244404    1.828348   11.580182
14   12.217457    8.283765   11.393741
14    8.283048    8.619291   11.100272
14   16.051287    8.305540   11.405189
14   10.020853    5.150781   11.273686
14    6.314822    5.201954   11.298590
14   13.942016    5.166245   11.467318
14   10.173290    2.913430   12.164331
14    2.613772    2.981436   12.356631
14    6.546131    3.028056   12.115906
14   11.965323    6.145858   12.240500
14    4.462870    6.207307   12.384990
14    8.148000    6.425045   11.819311
14   14.070808    9.444751   12.198893
14    6.367824    9.559323   12.096234
14   10.216885    9.468612   12.062227
14    9.646345    9.015890   14.234846
14    7.280907    8.672862   14.101180
14    8.461274    5.600667   14.073626
14    4.800916    5.688519   14.763978
14   11.054169    5.587980   14.314262
14    6.467637    4.067405   14.420661
14    9.929817    3.594527   14.427616
14    6.204466    7.306456   15.592324
14    8.256525    3.931428   16.138396
14   10.287216    7.221720   15.758509
14    8.164892    6.298083   16.412282
14    7.744901    5.201466   31.026529
14    8.876950    4.580313   28.983862
14    9.393300    6.640663   31.915873
14   11.248510    5.196647   31.839807
14   10.846756    3.720216   29.998816
14    2.743353    1.232915   34.062815
14    9.960171    3.852033   33.371046
14    7.662885    4.158506   33.100239
14    4.889187    0.567541   33.953614
14    8.974073    5.916741   34.183328
14    0.711897    0.044482   34.130385
14   10.818396    2.098573   34.507929
14    2.351789    3.504308   34.545571
14    5.817310    2.930415   34.206991
14   12.067419    4.964976   34.277847
14    4.357609    4.794957   34.282730
14    2.499234    2.856088   36.762055
14    6.397302    2.997376   36.471695
14   12.080264    6.000790   36.385068
14    4.492826    6.048738   36.188147
14    8.364404    6.283596   36.421414
14   13.967697    9.520959   36.440646
14    6.440655    9.555028   36.537299
14   10.264267    9.643109   36.358644
14   10.165411    2.611461   36.685212
14    6.385884    0.776854   37.182452
14    2.644841    0.698689   37.426022
14   10.094205    0.384697   37.552479
14   10.303748    7.369541   37.049500
14    6.272258    7.358711   37.035542
14   14.016943    7.191981   36.885985
14    8.306316    4.018124   37.170312
14    4.447788    3.972087   37.347571
14   12.014758    3.872187   37.433925
14    6.481463    0.784153   39.531602
14    2.636340    0.647711   39.689618
14   12.180525    3.863565   39.721140
14   10.338215    7.382528   39.453226
14    4.537591    4.004688   39.650857
14    8.401604    3.979123   39.497894
14   10.237324    0.506106   39.842661
14   14.001029    7.226078   39.405163
14    6.487671    7.223626   39.513248
14   14.063183    5.119621   40.293171
14    6.472222    5.004175   40.289655
14   10.348642    5.156008   40.317260
14   16.003860    8.186877   40.312557
14    4.532628    1.829310   40.243305
14    8.329554    1.800940   40.383411
14   12.198475    1.679565   40.358836
14    8.387587    8.356447   40.228128
14   12.161658    8.476812   40.327583
14   14.058020    5.066642   42.639940
14    6.404292    5.066642   42.639940
14   10.231160    5.066642   42.639940
14   15.971450    8.380802   42.639940
14    8.317732    8.380802   42.639940
14   12.144590    8.380802   42.639940
14   12.144590    1.752482   42.639940
14    4.490862    1.752482   42.639940
14    8.317732    1.752482   42.639940
14    6.404302    9.485522   43.421080
14   12.144590    6.171362   43.421080
14    6.404302    2.857202   43.421080
14   14.058020    9.485522   43.421080
14   10.231160    9.485522   43.421080
14    4.490862    6.171362   43.421080
14    2.577432    2.857202   43.421080
14    8.317732    6.171362   43.421080
14   10.231160    2.857202   43.421080
14    6.404302    9.485522   45.764560
14    4.490862    6.171362   45.764560
14   10.231160    2.857202   45.764560
14    2.577432    2.857202   45.764560
14   12.144590    6.171362   45.764560
14    6.404302    2.857202   45.764560
14    8.317732    6.171362   45.764560
14   14.058020    9.485522   45.764560
14   10.231160    9.485522   45.764560
14   12.144590    3.961922   46.545700
14    6.404302    7.276082   46.545700
14    8.317732    3.961922   46.545700
14   14.058020    7.276082   46.545700
14    4.490862    3.961922   46.545700
14   10.231160    7.276082   46.545700
14    2.577432    0.647762   46.545700
14    6.404302    0.647762   46.545700
14   10.231160    0.647762   46.545700
 6    7.962117    3.490694   19.451419
 6    8.914182    3.187815   20.668747
 6    8.255279    3.474000   22.035190
 6    9.190461    3.622976   23.220155
 6    8.429156    3.736657   24.583260
 6    9.077665    4.331326   25.806828
 6    6.195881    8.112160   18.660092
 6    5.597967    6.940986   19.506855
 6    6.433328    6.786022   20.848283
 6    5.569901    6.266728   21.938875
 6    6.074611    6.416831   23.407753
 6    5.007955    6.036637   24.382062
 6   13.040960    7.201958   17.396623
 6   12.967127    6.247289   18.569169
 6   12.886545    6.929795   19.915015
 6   13.201596    5.913068   21.114005
 6   13.229993    6.468651   22.566244
 6   12.138638    7.493671   22.795806
 6    3.631358    4.250324   31.317766
 6    4.615269    3.655763   30.209962
 6    4.344234    2.135366   30.012343
 6    5.021801    1.391338   28.875356
 6    4.565453    1.836020   27.504796
 6    5.097514    1.065396   26.262605
 6   11.589120    0.708577   24.488295
 6   11.503217    0.864989   27.045749
 6   12.112467    1.329011   28.400397
 6   11.802950    0.828157   21.921485
 6    0.887608    1.174993   23.292437
 6   12.328738    1.035355   25.763652
 6   14.066408    9.283125   33.120474
 6    8.043505    0.033134   31.663570
 6   13.226108    9.055926   30.600412
 6   14.334124    8.425682   29.745903
 6   13.762054    7.356060   28.746416
 6   13.179157    8.115145   27.567338
 1   13.845180    5.025466    0.539991
 1    6.349631    5.035903    0.518512
 1   10.125890    5.086577    0.528635
 1   16.088825    8.337482    0.489818
 1    8.310766    8.444252    0.583560
 1   12.138370    8.352293    0.485501
 1   12.200233    1.817052    0.474209
 1    4.674056    1.726174    0.543998
 1    8.274106    1.627472    0.550652
 1    6.959989    3.071098   19.578356
 1    7.946399    4.578470   19.284821
 1    9.856242    3.807101   20.575610
 1    9.152072    2.002088   20.704900
 1    7.607587    4.331182   21.977905
 1    7.547041    2.632702   22.272652
 1    9.869408    4.539441   23.199677
 1    9.932442    2.870273   23.386784
 1    8.000077    2.746527   24.783548
 1    7.479053    4.253388   24.397636
 1    8.995179    5.439173   25.851760
 1   10.127027    4.027330   25.940368
 1    6.319223    5.638174   26.388436
 1   17.693315    9.101496   19.255842
 1    7.254215    8.024261   18.366320
 1    5.614282    6.070455   18.885675
 1    4.485508    7.073128   19.704644
 1    7.256055    6.049847   20.718869
 1    6.930624    7.785168   21.053802
 1    5.272792    5.294577   21.629430
 1   16.154628    6.901768   21.852478
 1    6.122643    7.559894   23.471308
 1    7.083649    6.018595   23.658419
 1    4.788250    4.984182   24.265610
 1   15.512336    6.507528   24.124649
 1   12.650802    9.647946   24.299762
 1   13.865497    7.919342   17.462458
 1   13.225903    6.642735   16.464323
 1   13.834427    5.553248   18.512885
 1   11.984570    5.664747   18.484734
 1   13.585091    7.802616   19.891074
 1   11.879140    7.492308   19.980386
 1   14.157933    5.384757   20.945280
 1   12.408565    5.151944   20.886174
 1   14.222378    6.895829   22.743357
 1   13.091417    5.575105   23.240493
 1   11.560135    7.172175   23.704538
 1   11.484191    7.546576   21.895543
 1   12.193872    3.980878   48.079816
 1    8.323886    4.008547   48.049823
 1   14.083896    7.287841   48.082588
 1    6.563451    7.459795   48.056635
 1    4.440429    4.012520   48.103367
 1   10.274890    7.294165   47.971568
 1    2.667437    0.670549   48.030440
 1    6.553832    0.693305   48.062702
 1   10.284231    0.808665   48.059151
 1    3.662562    2.654772   25.012885
 1    2.768450    4.536282   30.667119
 1    3.277955    3.459364   32.027794
 1    5.626644    3.980492   30.554378
 1    4.517438    4.270344   29.314953
 1    4.620944    1.747297   31.016129
 1    3.268608    1.921605   29.881455
 1    4.815728    0.278416   28.954543
 1    6.151450    1.468879   28.918607
 1    4.730431    2.921172   27.351173
 1    3.466018    1.719430   27.474344
 1    4.659006    0.037385   26.178909
 1    6.188863    0.912466   26.302398
 1   17.529099    9.654375   21.798253
 1   10.553108    1.237465   24.534841
 1   17.022290    9.610872   24.440753
 1   17.012536    9.776914   27.242601
 1   10.575465    1.372543   26.949324
 1   10.772718    1.191827   21.819939
 1   12.395272    2.252932   23.378582
 1    1.964277    0.818905   23.438022
 1   12.666886    2.117264   25.675437
 1    1.772106    0.384536   25.878035
 1    1.628249    0.819539   28.446402
 1   11.606082    0.859959   29.246333
 1    0.768451    2.908145   20.756627
 1   12.440455    5.890165   27.178796
 1   13.129990    8.718943   33.307689
 1   14.993376    8.692741   32.913909
 1    9.020596    0.502533   31.308176
 1    7.416346    0.910289   31.772731
 1   12.599684    8.292383   31.107841
 1   12.573826    9.674396   30.006498
 1   15.061398    7.957064   30.471584
 1   14.911969    9.247232   29.167755
 1   12.855414    6.992569   29.279911
 1   14.444819    6.596356   28.359018
 1   14.020187    8.483969   26.895605
 1   12.559028    8.994723   27.919358
 1   14.145592    9.411610   13.742747
 1    2.365298    3.010372   13.877616
 1    4.131285    0.274509   15.156562
 1   10.530579    2.414445   30.659522
 1    9.451384    8.131374   31.650928
 1    9.486183    5.869243   28.403090
 1    6.405819    6.011359   30.964485
 
_______________________________________________________________________________
 
26. Fig. S10b, d= 37.7, reformed SAM MD
 
E=-1697.7106 eV, config= 992
box:  11.480586 0 0   5.740293   9.942479 0 0 0  65.000000
Kpoints:  2  2  1
basis: NGX=  50 NGY=  50 NGZ= 280 NGXF=  72 NGYF=  72 NGZF= 420
 
16    8.599478    3.173993   18.116613
16    8.970289    3.257307   27.561664
16   16.818931    8.591780   17.232775
16    5.392904    7.234303   26.538570
16   11.753861    8.327050   17.038619
16    5.912208   -1.526817   24.282346
16    5.163984    5.545848   33.359701
16    5.190019    2.022468   24.668381
16   12.772933    2.728797   30.598256
16   12.493159    2.051367   21.198477
16    8.597435    0.278323   35.412185
16   12.052536    7.375136   28.081548
14    8.317732    1.752482    2.034157
14    4.490872    1.752482    2.034157
14   12.144590    1.752482    2.034157
14   12.144590    8.380802    2.034157
14    8.317732    8.380802    2.034157
14   15.971450    8.380802    2.034157
14   10.231160    5.066642    2.034157
14    6.404302    5.066642    2.034157
14   14.058020    5.066642    2.034157
14   10.231160    9.485522    2.815307
14    6.404302    9.485522    2.815307
14   14.058020    9.485522    2.815307
14    8.317732    6.171362    2.815307
14    4.490872    6.171362    2.815307
14   12.144590    6.171362    2.815307
14    6.404302    2.857202    2.815307
14    2.577442    2.857202    2.815307
14   10.231160    2.857202    2.815307
14   10.231160    9.485522    5.158777
14    6.404302    9.485522    5.158777
14   14.058020    9.485522    5.158777
14    8.317732    6.171362    5.158777
14    4.490872    6.171362    5.158777
14   12.144590    6.171362    5.158777
14    6.404302    2.857202    5.158777
14    2.577442    2.857202    5.158777
14   10.231160    2.857202    5.158777
14   12.144590    3.961922    5.939932
14    4.490862    3.961922    5.939932
14    8.317732    3.961922    5.939932
14   14.058020    7.276082    5.939932
14    6.404292    7.276082    5.939932
14   10.231160    7.276082    5.939932
14   10.231160    0.647762    5.939932
14    2.577432    0.647762    5.939932
14    6.404302    0.647762    5.939932
14    6.468604    0.701580    8.277303
14    2.597582    0.779991    8.253337
14   10.377677    0.751008    8.399695
14   10.227902    7.411093    8.252961
14    6.477796    7.310486    8.258719
14   14.084369    7.361798    8.284491
14    8.313358    3.978115    8.315789
14    4.553053    3.990639    8.233018
14   12.234781    4.081371    8.321453
14    8.390541    1.833986    9.078933
14    4.538858    1.811878    8.978787
14   12.236068    1.857165    9.104439
14   12.152308    8.532129    9.174008
14    8.392176    8.532152    9.003006
14   16.035766    8.499746    9.049429
14   10.314113    5.166328    9.014878
14    6.467989    5.080202    9.093942
14   14.196439    5.125719    9.104131
14    8.344799    1.790579   11.451894
14    4.642149    1.836960   11.387607
14   12.217881    1.816517   11.484374
14   12.242091    8.383366   11.515518
14    8.291256    8.557115   11.310694
14   16.103824    8.520223   11.470967
14   10.337215    5.068312   11.280223
14    6.582585    5.120345   11.376947
14   14.280102    5.208989   11.541880
14   10.179160    3.005878   12.303981
14    2.674899    2.896388   12.202323
14    6.650506    2.921460   12.223840
14   12.177466    6.216779   12.197948
14    4.718191    6.325226   12.368307
14    8.447780    6.346064   11.884895
14   14.100328    9.589495   12.326708
14    6.495020    9.571335   12.365738
14   10.294130    9.519304   12.239022
14    9.676346    9.533031   14.498862
14    7.265830    9.832856   14.592497
14    8.379458    5.812585   14.060459
14    5.119506    6.002958   14.669350
14   11.238486    5.736955   14.359352
14    6.611370    4.010698   14.393247
14    9.928434    3.948874   14.426342
14    6.432380    7.851299   15.579619
14    8.169515    4.235092   16.221284
14   10.330078    7.559065   15.526716
14    8.290145    6.623235   16.139198
14    7.866413    4.886909   31.551426
14    9.292126    4.322733   29.449940
14    9.173934    6.304351   32.944191
14   11.282721    5.363148   32.600428
14   10.795670    3.576355   31.052167
14    2.707319    1.370524   35.056213
14   10.240639    4.081653   34.411871
14    6.950262    4.078206   33.607841
14    4.811381    0.469271   34.855045
14    8.382247    5.362380   34.921177
14    6.375490   10.083493   34.921866
14   10.550751    1.901408   35.213471
14    2.434524    3.647837   34.947769
14    5.805166    2.652706   35.221237
14   12.199076    5.259610   34.958992
14    4.418173    4.670845   35.336619
14    2.609155    2.907513   37.394070
14    6.405300    2.776624   37.422699
14   12.245645    5.881688   37.246513
14    4.675776    5.984190   37.458440
14    8.395745    6.127094   37.239494
14   14.210820    9.402482   37.526136
14    6.443293    9.493931   37.266681
14   10.303695    9.706434   37.162901
14   10.093856    2.595277   37.400793
14    6.472666    0.540857   38.142307
14    2.617223    0.636699   38.194650
14   10.340416    0.518841   38.441724
14   10.280441    7.314430   37.757034
14    6.457972    7.291076   37.994914
14   14.197357    7.140814   38.148144
14    8.337738    3.942814   38.124590
14    4.537176    3.841764   38.386867
14   12.076258    3.863084   38.118007
14    6.293263    0.664819   40.503646
14    2.552111    0.598005   40.501757
14   12.284573    3.981920   40.511243
14   10.307949    7.274733   40.245170
14    4.674339    3.979139   40.666683
14    8.334177    3.990613   40.469104
14   10.175764    0.809992   40.699261
14   14.277655    7.408498   40.624485
14    6.461242    7.322834   40.431483
14   14.191238    5.198218   41.298650
14    6.509014    5.178880   41.299241
14   10.287480    5.024365   41.291720
14   16.158868    8.570908   41.334025
14    4.369738    1.776364   41.354724
14    8.159060    1.832947   41.252041
14    0.742623    1.783586   41.330387
14    8.433775    8.298648   41.240525
14   12.299851    8.454337   41.301356
14   14.058020    5.066642   43.639940
14    6.404292    5.066642   43.639940
14   10.231160    5.066642   43.639940
14   15.971450    8.380802   43.639940
14    8.317732    8.380802   43.639940
14   12.144590    8.380802   43.639940
14   12.144590    1.752482   43.639940
14    4.490862    1.752482   43.639940
14    8.317732    1.752482   43.639940
14    6.404302    9.485522   44.421080
14   12.144590    6.171362   44.421080
14    6.404302    2.857202   44.421080
14   14.058020    9.485522   44.421080
14   10.231160    9.485522   44.421080
14    4.490862    6.171362   44.421080
14    2.577432    2.857202   44.421080
14    8.317732    6.171362   44.421080
14   10.231160    2.857202   44.421080
14    6.404302    9.485522   46.764560
14    4.490862    6.171362   46.764560
14   10.231160    2.857202   46.764560
14    2.577432    2.857202   46.764560
14   12.144590    6.171362   46.764560
14    6.404302    2.857202   46.764560
14    8.317732    6.171362   46.764560
14   14.058020    9.485522   46.764560
14   10.231160    9.485522   46.764560
14   12.144590    3.961922   47.545700
14    6.404302    7.276082   47.545700
14    8.317732    3.961922   47.545700
14   14.058020    7.276082   47.545700
14    4.490862    3.961922   47.545700
14   10.231160    7.276082   47.545700
14    2.577432    0.647762   47.545700
14    6.404302    0.647762   47.545700
14   10.231160    0.647762   47.545700
 6    7.941450    3.831836   19.762075
 6    9.065458    3.816274   20.816636
 6    8.619264    3.235393   22.175154
 6    9.043916    4.101132   23.364534
 6    8.644662    3.502425   24.727625
 6    9.099180    4.270006   25.974374
 6    5.520109    7.233581   18.510661
 6    5.242752    7.950358   19.838011
 6    5.306132    7.019480   21.074509
 6    5.298862    7.937974   22.312275
 6    5.488802    7.193269   23.672027
 6   16.730768    8.083679   24.886375
 6   12.625410    6.942662   17.754855
 6   12.079754    6.421534   19.142152
 6   12.862794    7.189323   20.096314
 6   12.644685    6.961257   21.572298
 6    5.539114   -3.391089   22.184532
 6    5.403099   -3.263170   23.729399
 6    4.090361    4.925039   31.924354
 6    4.646568    3.780804   31.068303
 6    4.749480    4.025660   29.597067
 6    4.581537    2.686263   28.805090
 6    4.877567    2.812878   27.310542
 6    4.750385    1.551831   26.402891
 6   12.632110    2.686849   25.226368
 6   12.679679    2.634664   27.831201
 6   12.600851    1.729999   29.032579
 6   12.673825    2.896119   22.763417
 6   12.683739    1.884868   23.917371
 6   12.507546    1.896289   26.517579
 6   14.126937    8.894495   34.149969
 6    8.354912   -0.435471   32.713800
 6   14.918233    8.624477   31.748883
 6   15.194784    9.137395   30.361297
 6   14.007348    9.217604   29.338413
 6   13.633813    7.800432   28.920580
 1   14.121506    5.102218    0.495976
 1    6.441641    5.082812    0.492951
 1   10.186924    5.034974    0.502883
 1   16.053633    8.350702    0.503608
 1    8.364112    8.395467    0.531458
 1   12.190132    8.422056    0.563825
 1   12.157918    1.809074    0.530965
 1    4.539582    1.670679    0.574738
 1    8.371184    1.698627    0.570317
 1    7.074364    3.199020   20.032904
 1    7.623058    4.920227   19.513695
 1    9.521752    4.816078   21.077896
 1    9.833979    3.149251   20.442124
 1    7.492266    3.148992   22.253888
 1    9.000127    2.182546   22.383035
 1    8.506306    5.159134   23.255736
 1   10.128390    4.297913   23.309416
 1    8.910284    2.445601   24.867571
 1    7.543343    3.385403   24.706594
 1    8.608220    5.265530   26.111311
 1   10.232343    4.337573   25.923978
 1    6.147777    8.234802   27.097134
 1    6.568382    6.850238   18.569985
 1    4.825232    6.410070   18.362128
 1    4.280571    8.475097   19.717011
 1   17.478975    8.740322   20.018694
 1    4.443362    6.387286   21.182718
 1    6.248266    6.390634   21.012999
 1   15.807969    8.541503   22.347046
 1   17.614141    8.631257   22.211527
 1    6.450756    6.760447   23.799678
 1    4.756480    6.326713   23.703549
 1   15.761058    8.538921   24.935785
 1   17.400633    8.915043   24.940036
 1   12.928233    8.179005   24.571730
 1   13.667406    7.186053   17.895224
 1   12.558555    5.968180   17.182589
 1   12.056830    5.251574   19.224626
 1   10.977480    6.574606   19.299270
 1   13.864825    6.930991   19.705302
 1   12.832012    8.264057   19.840194
 1   12.919051    7.875912   22.061278
 1   13.332441    6.133937   21.959226
 1    5.384723   -4.474164   22.129527
 1    4.609750   -2.966868   21.745227
 1   11.612197    5.792307   24.305299
 1    4.324131   -3.405561   23.967228
 1   12.052578    3.998441   49.109315
 1    8.325121    3.930161   49.094831
 1   14.140001    7.287322   49.019739
 1    6.405352    7.162090   49.085299
 1    4.447255    3.900700   48.980600
 1   10.196005    7.213290   49.059683
 1    2.530171    0.648559   49.020615
 1    6.282634    0.648468   49.050550
 1   10.142623    0.569849   49.088095
 1    4.730279    0.939897   24.038687
 1   15.564434    5.871664   31.376466
 1    3.151541    4.711172   32.354927
 1    4.048530    2.856560   31.264255
 1    5.619609    3.395336   31.501573
 1    3.968925    4.748350   29.259341
 1    5.742037    4.477400   29.422840
 1    3.526639    2.454556   28.875837
 1    5.248184    1.901761   29.263189
 1    5.896556    3.242587   27.148537
 1    4.155715    3.585419   26.923239
 1    3.763404    1.177862   26.501512
 1    5.523209    0.782302   26.620252
 1   11.800910    3.557311   22.875791
 1   13.537257    3.330055   25.370144
 1   11.743619    3.291228   25.094191
 1   11.899289    3.365866   27.905039
 1   13.649476    3.153912   27.763100
 1   13.555673    3.482922   22.675666
 1    2.220381    1.319998   23.792927
 1   11.827507    1.183091   23.795229
 1    1.713041    1.028406   26.531765
 1   11.492962    1.452143   26.574196
 1    1.928618    1.036910   29.116819
 1   11.672688    1.162043   29.027803
 1   12.258765    3.134617   20.512531
 1   12.254249    7.957019   26.896327
 1   13.222632    8.357536   34.552321
 1   15.060150    8.305417   34.231963
 1    8.820083    0.609148   32.728090
 1    7.272437   -0.294346   32.404140
 1   15.848175    8.496288   32.384142
 1   14.549931    7.509693   31.790624
 1   10.352113   -1.367477   29.851331
 1   15.514324   10.192193   30.507786
 1   14.432622    9.723505   28.517641
 1   13.107159    9.705075   29.769729
 1   13.546493    7.235081   29.865794
 1   14.433991    7.210590   28.367199
 1   14.098986    9.789990   13.824041
 1    2.850393    2.786809   13.727523
 1    4.361974    0.749778   15.320159
 1   10.184249    2.402577   31.638537
 1    9.097986    7.791315   32.681600
 1    9.475997    5.799600   29.317345
 1    6.703688    5.673958   31.131140
 
_______________________________________________________________________________
 
27. Fig. S10c, d= 38.7, reformed SAM MD
 
E=-1697.3612 eV, config= 992
box:  11.480586 0 0   5.740293   9.942479 0 0 0  65.000000
Kpoints:  2  2  1
basis: NGX=  50 NGY=  50 NGZ= 280 NGXF=  72 NGYF=  72 NGZF= 420
 
16    8.206473    3.075343   18.268617
16    7.891865    5.054431   27.846492
16    4.887038    7.372508   17.581867
16    5.720505    7.254877   26.364614
16   11.694191    8.413440   17.103568
16    4.030161   -0.283670   24.059399
16    4.846689    5.568634   34.035229
16    4.232235    3.918997   26.574335
16   12.002663    2.392487   30.608091
16    0.263615    1.322676   21.479665
16    8.738950    0.495955   36.477707
16   12.205581    6.834858   27.855004
14    8.317732    1.752482    2.034157
14    4.490872    1.752482    2.034157
14   12.144590    1.752482    2.034157
14   12.144590    8.380802    2.034157
14    8.317732    8.380802    2.034157
14   15.971450    8.380802    2.034157
14   10.231160    5.066642    2.034157
14    6.404302    5.066642    2.034157
14   14.058020    5.066642    2.034157
14   10.231160    9.485522    2.815307
14    6.404302    9.485522    2.815307
14   14.058020    9.485522    2.815307
14    8.317732    6.171362    2.815307
14    4.490872    6.171362    2.815307
14   12.144590    6.171362    2.815307
14    6.404302    2.857202    2.815307
14    2.577442    2.857202    2.815307
14   10.231160    2.857202    2.815307
14   10.231160    9.485522    5.158777
14    6.404302    9.485522    5.158777
14   14.058020    9.485522    5.158777
14    8.317732    6.171362    5.158777
14    4.490872    6.171362    5.158777
14   12.144590    6.171362    5.158777
14    6.404302    2.857202    5.158777
14    2.577442    2.857202    5.158777
14   10.231160    2.857202    5.158777
14   12.144590    3.961922    5.939932
14    4.490862    3.961922    5.939932
14    8.317732    3.961922    5.939932
14   14.058020    7.276082    5.939932
14    6.404292    7.276082    5.939932
14   10.231160    7.276082    5.939932
14   10.231160    0.647762    5.939932
14    2.577432    0.647762    5.939932
14    6.404302    0.647762    5.939932
14    6.447610    0.817192    8.341260
14    2.532812    0.739452    8.353150
14   10.210220    0.773841    8.247782
14   10.288065    7.388235    8.264461
14    6.450472    7.347356    8.240426
14   13.940623    7.308526    8.330030
14    8.407102    4.099326    8.285161
14    4.535534    4.043079    8.257149
14   12.277483    3.904899    8.265119
14    8.295098    1.978414    9.087076
14    4.505555    1.879688    9.218574
14   12.051545    1.828957    9.169181
14   12.132884    8.526931    9.164611
14    8.358463    8.439323    8.990648
14   15.900195    8.432547    8.988784
14   10.426477    5.170815    8.979060
14    6.403043    5.101379    8.937072
14   14.037767    5.093121    9.201499
14    8.279918    1.843528   11.436404
14    4.573423    1.866881   11.598530
14   12.076427    1.741603   11.569986
14   12.130933    8.441704   11.503444
14    8.349533    8.489818   11.356206
14   16.024424    8.408537   11.324606
14   10.341761    5.122247   11.220014
14    6.349785    5.067970   11.293376
14   14.133882    5.159463   11.535827
14   10.191884    2.928531   12.189942
14    2.470886    2.857967   12.308839
14    6.493213    3.036472   12.350378
14   12.204699    6.193690   12.241044
14    4.583800    6.193422   12.200923
14    8.265477    6.234749   11.796562
14   14.068418    9.532931   12.084872
14    6.393758    9.402207   12.272904
14   10.237149    9.462464   12.311044
14    9.455233    9.282045   14.545545
14    7.147892    9.027860   14.423836
14    8.601630    5.687895   14.010608
14    4.876693    5.518797   14.539465
14   11.206696    5.880023   14.425409
14    6.691153    4.127718   14.554960
14   10.001044    3.889333   14.461754
14    5.973859    7.350403   15.689030
14    8.405574    4.070432   16.330441
14   10.211512    7.497262   15.823242
14    8.203930    6.405326   16.251472
14    7.944824    5.766281   32.041502
14    8.863132    4.805975   29.963811
14    9.791694    6.376332   33.554856
14   11.311263    4.734892   33.060209
14   10.293871    3.355664   31.455473
14    2.491963    1.497157   35.842042
14   10.119313    3.828275   34.992468
14    7.047155    4.522143   34.385781
14    4.816025    0.669232   35.683822
14    8.647113    5.721228   35.640528
14    0.612933    0.079426   35.867981
14   10.528761    1.903500   36.188454
14    2.254673    3.820798   36.089033
14    5.797327    2.877605   36.036851
14   11.922291    5.201674   35.821564
14    4.384203    4.819460   36.139717
14    2.669531    2.790095   38.327439
14    6.551911    2.824306   38.311129
14   11.960047    6.031863   38.147972
14    4.586359    6.118812   38.084888
14    8.384637    6.020421   38.085963
14   14.163128    9.574139   38.461726
14    6.414492    9.458603   38.240587
14   10.247833    9.701127   38.103157
14   10.310792    2.597226   38.432302
14    6.345559    0.711662   39.173052
14    2.526352    0.556830   39.098795
14   10.344150    0.447966   39.330631
14   10.163196    7.330348   38.864887
14    6.572980    7.136823   38.940477
14   14.029941    7.209569   38.686348
14    8.493076    3.837009   39.040371
14    4.536980    3.978233   39.046821
14   12.211628    3.873764   39.089756
14    6.503888    0.672362   41.558337
14    2.570636    0.681182   41.517816
14   12.146299    3.868213   41.460422
14   10.199225    7.387151   41.247650
14    4.579013    3.917032   41.376930
14    8.491325    3.958971   41.385504
14   10.296419    0.540421   41.531796
14   14.140393    7.154651   41.280590
14    6.441643    7.172785   41.392490
14   14.145832    4.909158   42.214637
14    6.515654    5.044501   42.234566
14   10.311936    5.231971   42.246634
14   16.018287    8.267097   42.284046
14    4.542138    1.726234   42.292234
14    8.400375    1.785435   42.339190
14   12.178860    1.673756   42.339389
14    8.188563    8.392171   42.240951
14   12.238158    8.325171   42.102732
14   14.058020    5.066642   44.639940
14    6.404292    5.066642   44.639940
14   10.231160    5.066642   44.639940
14   15.971450    8.380802   44.639940
14    8.317732    8.380802   44.639940
14   12.144590    8.380802   44.639940
14   12.144590    1.752482   44.639940
14    4.490862    1.752482   44.639940
14    8.317732    1.752482   44.639940
14    6.404302    9.485522   45.421080
14   12.144590    6.171362   45.421080
14    6.404302    2.857202   45.421080
14   14.058020    9.485522   45.421080
14   10.231160    9.485522   45.421080
14    4.490862    6.171362   45.421080
14    2.577432    2.857202   45.421080
14    8.317732    6.171362   45.421080
14   10.231160    2.857202   45.421080
14    6.404302    9.485522   47.764560
14    4.490862    6.171362   47.764560
14   10.231160    2.857202   47.764560
14    2.577432    2.857202   47.764560
14   12.144590    6.171362   47.764560
14    6.404302    2.857202   47.764560
14    8.317732    6.171362   47.764560
14   14.058020    9.485522   47.764560
14   10.231160    9.485522   47.764560
14   12.144590    3.961922   48.545700
14    6.404302    7.276082   48.545700
14    8.317732    3.961922   48.545700
14   14.058020    7.276082   48.545700
14    4.490862    3.961922   48.545700
14   10.231160    7.276082   48.545700
14    2.577432    0.647762   48.545700
14    6.404302    0.647762   48.545700
14   10.231160    0.647762   48.545700
 6    8.492445    4.350262   19.730425
 6    8.208150    3.572623   21.048205
 6    8.225464    4.478149   22.310748
 6    7.986119    3.803242   23.753841
 6    8.425312    4.705247   24.962283
 6    8.296006    3.919779   26.298444
 6    5.331517    8.715818   18.772760
 6    4.749690    8.362943   20.168294
 6    5.444320    7.403905   21.151839
 6    4.547919    7.468127   22.418395
 6    5.291695    7.022991   23.686677
 6    4.575468    7.443399   24.966365
 6   12.831313    7.054994   17.541572
 6   12.572929    6.408732   18.907113
 6   12.572528    7.542255   19.905917
 6   11.237084    7.504687   20.663652
 6   11.037625    8.672917   21.605003
 6    4.135402   -1.506726   22.577521
 6    3.889782    4.331426   33.095596
 6    4.537350    4.013578   31.741000
 6    4.231950    2.525685   31.625723
 6    4.615137    1.922190   30.284181
 6    3.919620    2.499308   28.985248
 6    4.894324    3.135705   28.094411
 6   11.801568    1.756636   25.668046
 6   11.707830    1.647360   28.040100
 6   11.253650    1.221660   29.403651
 6   11.870394    2.134961   23.106640
 6   11.413325    1.194422   24.276686
 6   11.157520    0.977547   26.798626
 6   14.400805    9.068559   35.134734
 6   13.884380    9.511547   33.772300
 6   13.582196    8.350005   32.889884
 6   12.945813    8.635489   31.496973
 6   13.091235    7.474177   30.469642
 6   13.034095    8.027575   29.023162
 1   14.092626    5.033570    0.530006
 1    6.364732    5.074177    0.550512
 1   10.252857    5.063900    0.522902
 1   15.958557    8.377304    0.516952
 1    8.217140    8.358423    0.510386
 1   12.194147    8.375825    0.499119
 1   12.099859    1.840114    0.493070
 1    4.533073    1.686640    0.456065
 1    8.247478    1.762800    0.516922
 1    7.740300    5.132280   19.448125
 1    9.547461    4.654614   19.654937
 1    8.998136    2.797308   21.121221
 1    7.210170    3.036899   20.913075
 1    9.264011    4.811626   22.423729
 1    7.575863    5.386298   22.165852
 1    8.654764    2.826414   23.725719
 1    6.919591    3.561887   23.802861
 1    7.733827    5.580994   25.080114
 1    9.434375    5.173519   24.796240
 1    9.286770    3.476511   26.474162
 1    7.510373    3.158301   26.302007
 1    5.435781    5.965996   26.467403
 1    4.777485    9.617264   18.455594
 1    6.391873    8.888780   18.881339
 1   15.229576    8.010823   20.076451
 1   16.072627    9.351646   20.668630
 1    5.609896    6.388381   20.777902
 1    6.421182    7.809713   21.399912
 1   15.120075    6.821508   22.286384
 1    4.241838    8.514103   22.487521
 1    6.311696    7.494087   23.609650
 1    5.501779    5.899131   23.660843
 1   15.093781    6.904219   25.091853
 1    4.255158    8.475036   24.893348
 1    3.637013    0.655040   23.250887
 1   13.871693    7.499473   17.481502
 1   12.957411    6.303973   16.719480
 1   13.344903    5.641684   19.035112
 1   11.581469    5.826857   18.959097
 1   13.337847    7.488472   20.640387
 1   12.833657    8.534411   19.354423
 1   11.319814    6.587566   21.239505
 1   10.352243    7.518047   19.980149
 1   11.079328    9.637377   21.130387
 1   12.022664    8.582100   22.179133
 1    4.317230   -2.454602   22.946270
 1    3.132353   -1.676346   22.130974
 1   12.113329    3.954833   50.069068
 1    8.308031    3.877606   50.064305
 1   13.951861    7.233379   50.053175
 1    6.403186    7.266982   50.038520
 1    4.441033    3.921978   50.028558
 1   10.237945    7.381911   50.041818
 1    2.537319    0.639293   50.065763
 1    6.368705    0.630865   50.030873
 1   10.076203    0.616177   50.052293
 1    3.448705    4.849654   27.096213
 1   14.381663    4.797073   33.030271
 1    3.753353    3.471936   33.797005
 1    5.653328    4.192436   31.680194
 1    4.092104    4.611200   30.953645
 1    4.870376    1.906473   32.306867
 1   14.684251    2.230028   31.877370
 1    4.431053    0.782134   30.273177
 1    5.697768    1.910309   30.092256
 1    3.146443    3.237592   29.346850
 1    3.269210    1.736391   28.475537
 1    5.641826    2.407755   27.725959
 1    5.467191    3.911020   28.666124
 1   11.216007    3.019683   23.059197
 1   12.898979    1.840140   25.634515
 1   11.502413    2.849775   25.630659
 1   11.540335    2.777625   27.944504
 1   12.820348    1.465211   27.960657
 1   12.922378    2.580274   23.232519
 1    0.623641    0.330621   24.108183
 1   10.374894    0.867835   24.305448
 1   -0.089236   -0.089457   26.790065
 1   10.057648    1.208902   26.728643
 1    0.093618    0.187193   29.644120
 1   10.172724    1.278992   29.591304
 1   12.548761    2.247932   20.893712
 1   10.978220    6.703599   28.426999
 1   13.653613    8.350587   35.611161
 1   15.480092    8.690119   35.168132
 1    8.846785    0.334571   33.284757
 1   12.892641   10.091989   33.967237
 1   14.550547    7.784808   32.727114
 1   12.966021    7.602128   33.340917
 1   13.515022    9.539425   31.102073
 1   11.825548    8.884468   31.628056
 1   12.269800    6.778338   30.676857
 1   13.940960    6.834562   30.627605
 1   14.040280    8.159929   28.588859
 1   12.485162    8.972804   29.016122
 1   14.066985    9.452533   13.599718
 1    2.392106    2.662867   13.847132
 1    4.070905    0.731647   15.067809
 1    9.294484    2.422298   31.959322
 1   10.157397    7.821750   33.404181
 1    9.864479    5.972825   29.776993
 1    6.584040    6.553382   31.990576
 
_______________________________________________________________________________
 
28. Fig. S10d, d= 40.7, reformed SAM MD
 
E=-1693.2441 eV, config= 992
box:  11.480586 0 0   5.740293   9.942479 0 0 0  65.000000
Kpoints:  2  2  1
basis: NGX=  50 NGY=  50 NGZ= 280 NGXF=  72 NGYF=  72 NGZF= 420
 
16    8.879016    4.277142   21.099681
16    7.999657    4.232553   30.441771
16    4.870092    8.318122   17.019315
16    6.637147    7.860637   23.519810
16   11.723037    9.013759   16.499098
16   12.911689    9.418607   25.106045
16    5.312626    5.832192   36.549990
16    1.394209    7.610562   29.755972
16   12.741443    2.793880   32.748959
16   13.022519    3.588462   24.226079
16    8.617513    0.404427   38.569775
16    9.735092    9.794507   30.694219
14    8.317732    1.752482    2.034157
14    4.490872    1.752482    2.034157
14   12.144590    1.752482    2.034157
14   12.144590    8.380802    2.034157
14    8.317732    8.380802    2.034157
14   15.971450    8.380802    2.034157
14   10.231160    5.066642    2.034157
14    6.404302    5.066642    2.034157
14   14.058020    5.066642    2.034157
14   10.231160    9.485522    2.815307
14    6.404302    9.485522    2.815307
14   14.058020    9.485522    2.815307
14    8.317732    6.171362    2.815307
14    4.490872    6.171362    2.815307
14   12.144590    6.171362    2.815307
14    6.404302    2.857202    2.815307
14    2.577442    2.857202    2.815307
14   10.231160    2.857202    2.815307
14   10.231160    9.485522    5.158777
14    6.404302    9.485522    5.158777
14   14.058020    9.485522    5.158777
14    8.317732    6.171362    5.158777
14    4.490872    6.171362    5.158777
14   12.144590    6.171362    5.158777
14    6.404302    2.857202    5.158777
14    2.577442    2.857202    5.158777
14   10.231160    2.857202    5.158777
14   12.144590    3.961922    5.939932
14    4.490862    3.961922    5.939932
14    8.317732    3.961922    5.939932
14   14.058020    7.276082    5.939932
14    6.404292    7.276082    5.939932
14   10.231160    7.276082    5.939932
14   10.231160    0.647762    5.939932
14    2.577432    0.647762    5.939932
14    6.404302    0.647762    5.939932
14    6.376243    0.470388    8.318694
14    2.499601    0.656262    8.369873
14   10.120339    0.527468    8.385510
14   10.262606    7.135612    8.231283
14    6.437318    7.288696    8.287452
14   14.139311    7.146179    8.406167
14    8.219594    3.775994    8.335926
14    4.469874    3.987659    8.364088
14   12.123834    3.778259    8.251563
14    8.180874    1.636038    9.276910
14    4.505319    1.683010    9.064822
14   12.037627    1.682911    9.249950
14   12.197757    8.260047    9.162886
14    8.394420    8.327258    8.889744
14   16.021601    8.285091    9.268869
14   10.129322    4.917621    9.052253
14    6.336274    5.087064    9.073592
14   13.967196    4.956892    9.276119
14    8.113302    1.806026   11.679662
14    4.497778    1.822291   11.556130
14   12.084789    1.833472   11.651272
14   12.043934    8.479830   11.507850
14    8.292535    8.382226   11.119924
14   15.962091    8.356812   11.552583
14   10.140150    4.961586   11.393227
14    6.385285    5.252118   11.433222
14   14.036099    5.110883   11.626294
14   10.116152    2.829760   12.471170
14    2.558835    2.865805   12.451062
14    6.261788    3.111928   12.385071
14   11.991249    6.218595   12.151355
14    4.458597    6.232008   12.356594
14    8.371276    6.300867   12.336424
14   14.031049    9.541895   12.475893
14    6.532230    9.387150   12.186980
14   10.108981    9.529673   12.252651
14    9.465232    9.459861   14.414553
14    7.507593    8.157314   13.869473
14    8.391628    4.657754   15.138466
14    5.415924    5.794291   14.486285
14   11.052034    5.963817   14.345001
14    6.329395    3.604992   14.718265
14   10.548970    3.739723   14.715906
14    6.487380    7.385436   15.843929
14    8.867776    4.625964   18.994393
14   10.193715    7.698711   15.672866
14    8.499154    6.502455   16.887151
14    8.144221    5.324808   34.250326
14    9.127091    4.674616   32.201223
14    9.698838    6.413588   35.663828
14   11.607224    5.022974   35.372089
14   10.836951    3.373574   33.479680
14    2.462848    1.602932   37.939242
14   10.815272    4.062923   37.450006
14    7.275203    4.274014   36.682438
14    4.709263    0.740747   37.832273
14    8.978448    5.557964   37.737900
14    0.580567    0.113956   37.954404
14   10.655341    1.963747   38.414576
14    2.471545    3.893317   38.209247
14    5.930003    2.847241   38.259066
14   12.261603    5.610155   38.258509
14    4.569179    4.731887   38.333618
14    2.726006    2.972990   40.469374
14    6.615846    2.902072   40.438301
14   12.195664    5.988678   40.421217
14    4.720412    6.174964   40.281728
14    8.586134    6.186271   40.010159
14   14.221137    9.481180   40.641638
14    6.318944    9.612678   40.240047
14   10.195787    9.734102   40.106195
14   10.356295    2.771270   40.571991
14    6.449360    0.590338   41.105521
14    2.568951    0.782554   41.137151
14   10.222470    0.696809   41.446332
14   10.345061    7.494619   40.834711
14    6.580905    7.336507   41.017790
14   14.257524    7.110797   40.934200
14    8.564468    4.068238   41.046379
14    4.647017    4.066433   41.335370
14   12.227562    3.942893   41.351008
14    6.388037    0.549328   43.440870
14    2.699647    0.588719   43.436624
14   12.145836    3.863355   43.688205
14   10.377449    7.303247   43.303580
14    4.536865    3.937271   43.751649
14    8.275490    3.958279   43.470777
14   10.116822    0.514371   43.701965
14   14.188650    7.110974   43.342372
14    6.484282    7.350671   43.527922
14   14.067798    5.036415   44.388380
14    6.463298    5.119515   44.352561
14   10.235465    5.095022   44.246782
14   15.933858    8.287803   44.327807
14    4.562755    1.629565   44.299117
14    8.223057    1.694257   44.273966
14   12.174542    1.586568   44.305657
14    8.476168    8.294448   44.259894
14   12.225576    8.242404   44.255513
14   14.058020    5.066642   46.639940
14    6.404292    5.066642   46.639940
14   10.231160    5.066642   46.639940
14   15.971450    8.380802   46.639940
14    8.317732    8.380802   46.639940
14   12.144590    8.380802   46.639940
14   12.144590    1.752482   46.639940
14    4.490862    1.752482   46.639940
14    8.317732    1.752482   46.639940
14    6.404302    9.485522   47.421080
14   12.144590    6.171362   47.421080
14    6.404302    2.857202   47.421080
14   14.058020    9.485522   47.421080
14   10.231160    9.485522   47.421080
14    4.490862    6.171362   47.421080
14    2.577432    2.857202   47.421080
14    8.317732    6.171362   47.421080
14   10.231160    2.857202   47.421080
14    6.404302    9.485522   49.764560
14    4.490862    6.171362   49.764560
14   10.231160    2.857202   49.764560
14    2.577432    2.857202   49.764560
14   12.144590    6.171362   49.764560
14    6.404302    2.857202   49.764560
14    8.317732    6.171362   49.764560
14   14.058020    9.485522   49.764560
14   10.231160    9.485522   49.764560
14   12.144590    3.961922   50.545700
14    6.404302    7.276082   50.545700
14    8.317732    3.961922   50.545700
14   14.058020    7.276082   50.545700
14    4.490862    3.961922   50.545700
14   10.231160    7.276082   50.545700
14    2.577432    0.647762   50.545700
14    6.404302    0.647762   50.545700
14   10.231160    0.647762   50.545700
 6    8.508324    5.230812   22.637501
 6    8.989241    4.661606   23.957657
 6    8.601853    5.397898   25.267184
 6    9.339815    4.850662   26.477704
 6    8.519738    5.108780   27.792606
 6    9.236573    4.643713   29.100683
 6    4.914768   10.068398   16.638718
 6    4.964182   10.884395   17.924042
 6    6.132761   10.553555   18.906779
 6    5.756944   10.343140   20.411142
 6    6.791062    9.678701   21.304280
 6   17.681422    9.493809   22.724756
 6   12.564882    7.884776   17.590440
 6   11.963445    7.426245   18.947519
 6   12.355299    8.240409   20.202435
 6   11.445008    7.775326   21.384920
 6   11.432185    8.562785   22.737319
 6   12.860248    8.784272   23.357282
 6    4.529801    5.204307   34.935752
 6    3.972719    6.326769   34.093862
 6    4.268576    6.247296   32.630142
 6    3.601853    7.432410   31.995250
 6    4.054681    7.811532   30.593181
 6    2.896156    8.558290   29.874372
 6   13.073724    1.742885   27.977442
 6   12.227771    1.069574   30.381155
 6   12.399383    1.151977   31.927154
 6   13.180719    2.459601   25.620449
 6   13.169201    2.966160   27.043723
 6   13.081194    2.051484   29.491435
 6   13.967683    9.122631   37.340867
 6   13.644346    9.769518   35.998143
 6   12.539001    9.091563   35.219244
 6   12.120751   10.094380   34.160401
 6   11.382429    9.419656   33.025000
 6   10.805616   10.457910   32.077533
 1   13.953602    5.057246    0.550367
 1    6.443706    5.070547    0.429956
 1   10.221598    5.041917    0.545529
 1   15.961613    8.297920    0.506115
 1    8.374699    8.413392    0.505250
 1   12.094288    8.532962    0.533344
 1   12.243437    1.665320    0.546083
 1    4.552945    1.780986    0.550190
 1    8.287508    1.783816    0.526299
 1    7.431538    5.405177   22.572315
 1    8.920990    6.285038   22.545055
 1   10.144095    4.749568   23.960095
 1    8.791549    3.548786   24.090682
 1    8.838488    6.486879   25.195567
 1    7.549298    5.290800   25.426578
 1   10.394277    5.244356   26.566390
 1    9.431598    3.755128   26.385492
 1    7.551200    4.573590   27.708156
 1    8.298556    6.175198   27.983380
 1    9.983453    5.357984   29.441186
 1    9.764022    3.701607   28.981926
 1    6.241925    8.322775   24.731766
 1    4.012073   10.294785   16.069299
 1    5.788293   10.171463   16.047210
 1    4.025601   10.644392   18.405232
 1   16.268186   11.951662   17.669699
 1    6.501438    9.561870   18.499876
 1    6.971488   11.310501   18.921602
 1    4.874775    9.643597   20.418245
 1   16.877875   11.331617   20.800137
 1    7.750182   10.308588   21.409188
 1    7.192266    8.712359   20.838587
 1    5.116167    9.486742   22.619832
 1   18.030402   10.275928   23.404075
 1   11.860406   10.799002   24.713710
 1   13.620149    8.124394   17.786459
 1   12.686585    7.003405   16.988281
 1   12.274325    6.387843   19.092845
 1   10.835368    7.463080   18.809167
 1   13.473333    8.206297   20.347660
 1   12.134220    9.303029   20.142600
 1   11.602781    6.711314   21.598000
 1   10.395621    7.870434   20.957379
 1    5.061216   -1.928650   23.471350
 1   10.892405    9.539323   22.617648
 1   13.470952    9.424417   22.675874
 1   13.261036    7.776754   23.386115
 1   12.088227    3.971065   52.052166
 1    8.218705    3.952157   52.080062
 1   14.193682    7.289798   52.037281
 1    6.561688    7.272912   52.042235
 1    4.611425    4.051739   52.005617
 1   10.268237    7.299498   52.085192
 1    2.661858    0.753784   52.041730
 1    6.460914    0.735294   52.036886
 1   10.214317    0.678574   52.047219
 1   12.407121    7.539457   31.005797
 1    3.827658    4.447509   35.206280
 1    5.385923    4.691096   34.465870
 1    4.348528    7.325334   34.402059
 1   14.412706    6.457491   34.382858
 1    5.402972    6.141729   32.443407
 1    3.906881    5.337758   32.124310
 1    3.735441    8.315462   32.671776
 1    2.497183    7.250749   32.038398
 1    4.231615    6.880985   30.033576
 1    5.025855    8.332401   30.593296
 1    3.177201    8.695076   28.825699
 1    2.745403    9.542595   30.351310
 1   14.121763    1.943980   25.379214
 1   12.095661    1.275170   27.750425
 1   13.742277    0.942667   27.619602
 1   12.576338    0.021916   30.076548
 1   11.143566    1.127393   30.120372
 1   12.382400    1.665030   25.515996
 1    0.754024    3.619565   27.161310
 1    2.560995    3.652785   27.305968
 1    1.257557    3.122209   29.575647
 1    2.670075    2.010739   29.822265
 1    1.704394    0.512011   32.335738
 1   11.485265    0.701528   32.348496
 1   11.657371    3.663663   24.271003
 1    8.954792    9.061146   31.546113
 1   13.211303    8.464988   37.811553
 1   14.936664    8.533607   37.325259
 1    8.859784   -0.243639   35.366321
 1    7.617178    0.883442   36.180782
 1   12.847517    8.179799   34.790638
 1   11.618016    8.912905   35.882376
 1   12.990080   10.698348   33.804207
 1    5.730111    0.880184   34.675849
 1   10.523329    8.835637   33.381706
 1   12.112029    8.790257   32.458851
 1   11.625482   11.031140   31.588608
 1   10.136932   11.300166   32.512475
 1   13.863855    9.597979   13.962902
 1    2.490129    2.910357   13.987375
 1    3.116240    0.689076   15.116412
 1   10.270309    2.078163   34.018827
 1    9.967253    7.908039   35.394838
 1    9.722341    6.042374   31.927891
 1    6.925006    6.206541   34.014965
 
_______________________________________________________________________________
 
29. Fig. S10e, d= 39.7, reformed SAM MD
 
E=-1695.6952 eV, config= 224
box:  11.480586 0 0   5.740293   9.942479 0 0 0  65.000000
Kpoints:  2  2  1
basis: NGX=  50 NGY=  50 NGZ= 280 NGXF=  72 NGYF=  72 NGZF= 420
 
16    8.423867    3.881043   19.001369
16    9.996203    5.358189   27.875968
16    5.188667    8.447076   17.364378
16    3.490785    7.143731   25.993207
16   11.890046    8.246594   16.979555
16    7.211798    0.615556   24.496499
16    5.014202    5.055916   35.071306
16    4.196720    3.888260   26.856836
16   11.095333    2.899894   31.442690
16   13.039891    3.568503   23.734281
16    8.410726    0.912532   37.485787
16   13.088752    8.727290   28.998325
14    8.317732    1.752482    2.034157
14    4.490872    1.752482    2.034157
14   12.144590    1.752482    2.034157
14   12.144590    8.380802    2.034157
14    8.317732    8.380802    2.034157
14   15.971450    8.380802    2.034157
14   10.231160    5.066642    2.034157
14    6.404302    5.066642    2.034157
14   14.058020    5.066642    2.034157
14   10.231160    9.485522    2.815307
14    6.404302    9.485522    2.815307
14   14.058020    9.485522    2.815307
14    8.317732    6.171362    2.815307
14    4.490872    6.171362    2.815307
14   12.144590    6.171362    2.815307
14    6.404302    2.857202    2.815307
14    2.577442    2.857202    2.815307
14   10.231160    2.857202    2.815307
14   10.231160    9.485522    5.158777
14    6.404302    9.485522    5.158777
14   14.058020    9.485522    5.158777
14    8.317732    6.171362    5.158777
14    4.490872    6.171362    5.158777
14   12.144590    6.171362    5.158777
14    6.404302    2.857202    5.158777
14    2.577442    2.857202    5.158777
14   10.231160    2.857202    5.158777
14   12.144590    3.961922    5.939932
14    4.490862    3.961922    5.939932
14    8.317732    3.961922    5.939932
14   14.058020    7.276082    5.939932
14    6.404292    7.276082    5.939932
14   10.231160    7.276082    5.939932
14   10.231160    0.647762    5.939932
14    2.577432    0.647762    5.939932
14    6.404302    0.647762    5.939932
14    6.182818    0.731806    8.373835
14    2.552781    0.839924    8.305861
14   10.202445    0.623339    8.372098
14   10.075872    7.297933    8.271855
14    6.273607    7.327420    8.356726
14   13.974702    7.421422    8.311659
14    8.286246    3.924433    8.300917
14    4.366436    4.061662    8.321461
14   11.979611    4.018358    8.242007
14    8.229782    1.681932    9.099713
14    4.381480    1.934525    9.348867
14   12.083686    1.863080    9.184248
14   11.982714    8.417917    9.102109
14    8.210487    8.529193    8.933433
14   15.858828    8.404316    9.349929
14   10.143518    5.120127    9.111348
14    6.371990    5.071992    8.992634
14   13.858346    5.187843    9.049914
14    8.518310    1.669994   11.542078
14    4.515732    1.833294   11.761337
14   12.348493    1.737358   11.626832
14   12.181389    8.391679   11.600193
14    8.442307    8.396509   11.209268
14   15.948060    8.234435   11.787420
14   10.503373    5.049055   11.480375
14    6.616217    4.934001   11.288683
14   13.952092    5.144651   11.494143
14   10.384304    2.874913   12.431047
14    2.630989    3.028035   12.478408
14    6.631582    2.849319   12.326697
14   12.228571    6.282688   12.638970
14    4.630471    5.914486   12.127284
14    8.524770    6.165642   11.897062
14   14.045909    9.482306   12.541198
14    6.507882    9.331617   12.155008
14   10.209209    9.462865   12.314594
14    9.448042    9.205825   14.565309
14    7.152850    8.591745   14.302354
14    7.985439    6.428040   14.170457
14    5.231476    5.572486   14.376699
14   11.516628    5.855973   14.869199
14    7.000840    3.983028   14.654766
14   10.011008    4.156019   14.497737
14    6.003782    7.273625   15.771417
14    8.774162    3.984726   16.757530
14   10.158748    7.449329   15.962258
14    8.318929    6.232602   16.565948
14    8.405757    4.592484   33.120097
14    8.861274    6.021795   29.749184
14    9.301190    6.415786   34.595889
14   11.094603    5.025623   34.045491
14    9.203253    3.911300   31.052402
14    2.303157    1.462792   37.322362
14   10.446409    4.164408   36.205753
14    7.037028    3.853331   35.449299
14    4.346903    0.364928   36.976794
14    8.498383    5.536153   36.582609
14    0.340707    0.234270   36.841763
14   10.422679    2.102422   37.319723
14   13.869843    3.834539   37.258222
14    5.703217    2.468616   37.324578
14   12.418254    5.560556   36.604229
14    4.594710    4.638390   37.289733
14    2.429931    2.928594   39.588136
14    6.484841    2.881031   39.523279
14   12.070640    6.077492   38.963913
14    4.487873    5.996242   39.419742
14    8.249799    6.442283   38.880733
14   14.044688    9.622549   39.454916
14    6.150790    9.634703   39.209035
14   10.191039    9.856871   39.296038
14   10.201011    2.809795   39.585508
14    6.406966    0.723649   40.362033
14    2.365320    0.629507   40.177717
14   10.140696    0.632397   40.502093
14   10.268150    7.463940   39.657009
14    6.307053    7.369223   39.969790
14   14.001054    7.219818   39.823627
14    8.374733    4.244467   39.862109
14    4.518387    3.810907   40.356692
14   12.026710    4.122055   40.377643
14    6.542685    0.619868   42.673417
14    2.577569    0.565677   42.510322
14   12.133745    4.131678   42.754986
14   10.288081    7.334139   42.171622
14    4.482926    3.924840   42.701938
14    8.331625    4.202216   42.299683
14   10.267275    0.801751   42.816422
14   14.021950    7.389221   42.309880
14    6.356705    7.403025   42.458361
14   14.112396    5.243376   43.327615
14    6.410689    5.176046   43.295640
14   10.166820    5.270394   43.335526
14   15.885900    8.475279   43.318401
14    4.513092    1.645899   43.313498
14    8.337264    2.006545   43.326776
14   12.275872    1.844640   43.364341
14    8.402443    8.303216   43.244402
14   12.090392    8.325996   43.288206
14   14.058020    5.066642   45.639940
14    6.404292    5.066642   45.639940
14   10.231160    5.066642   45.639940
14   15.971450    8.380802   45.639940
14    8.317732    8.380802   45.639940
14   12.144590    8.380802   45.639940
14   12.144590    1.752482   45.639940
14    4.490862    1.752482   45.639940
14    8.317732    1.752482   45.639940
14    6.404302    9.485522   46.421080
14   12.144590    6.171362   46.421080
14    6.404302    2.857202   46.421080
14   14.058020    9.485522   46.421080
14   10.231160    9.485522   46.421080
14    4.490862    6.171362   46.421080
14    2.577432    2.857202   46.421080
14    8.317732    6.171362   46.421080
14   10.231160    2.857202   46.421080
14    6.404302    9.485522   48.764560
14    4.490862    6.171362   48.764560
14   10.231160    2.857202   48.764560
14    2.577432    2.857202   48.764560
14   12.144590    6.171362   48.764560
14    6.404302    2.857202   48.764560
14    8.317732    6.171362   48.764560
14   14.058020    9.485522   48.764560
14   10.231160    9.485522   48.764560
14   12.144590    3.961922   49.545700
14    6.404302    7.276082   49.545700
14    8.317732    3.961922   49.545700
14   14.058020    7.276082   49.545700
14    4.490862    3.961922   49.545700
14   10.231160    7.276082   49.545700
14    2.577432    0.647762   49.545700
14    6.404302    0.647762   49.545700
14   10.231160    0.647762   49.545700
 6    9.402638    4.624293   20.426333
 6    8.345596    4.737007   21.532657
 6    8.898957    5.411698   22.795873
 6    8.379888    4.910956   24.148964
 6    9.022988    5.788681   25.238539
 6    8.586446    5.612148   26.711996
 6    5.377618    7.144878   18.651177
 6    5.530998    7.599890   20.097158
 6    5.117498    6.501355   21.091202
 6    5.752175    6.874804   22.425282
 6    5.016780    6.285563   23.628379
 6   15.790687    7.424731   24.375788
 6   12.208752    7.497053   18.596206
 6   11.722659    8.242008   19.841494
 6   12.289976    7.566730   21.107655
 6   11.686789    7.935551   22.489414
 6   11.402527    9.451806   22.616181
 6    5.617823   -0.200438   24.121537
 6    3.644796    4.250657   34.068770
 6    4.056262    4.108538   32.609487
 6    5.181139    3.135952   32.283157
 6    5.536507    3.081466   30.775616
 6    4.520859    3.137222   29.611462
 6    5.227076    3.182442   28.228153
 6   11.238617    1.207500   26.477433
 6   11.626999    2.000638   28.820744
 6   11.122144    1.578904   30.175944
 6   11.648834    2.974401   24.745496
 6   12.160565    2.315347   26.014507
 6   11.626832    0.775777   27.892303
 6   13.843319    9.538074   36.242106
 6    7.635841    0.283584   34.966164
 6   13.105631    9.286446   33.798524
 6    6.506404    0.037466   32.744741
 6   12.100989    9.249227   31.407732
 6   13.089637    9.827205   30.397188
 1   14.054250    5.074871    0.529921
 1    6.399474    5.068883    0.531087
 1   10.226178    5.067784    0.531450
 1   15.963993    8.388237    0.531394
 1    8.316071    8.371990    0.530378
 1   12.143583    8.380153    0.530160
 1   12.141322    1.751326    0.530905
 1    4.492393    1.754150    0.529507
 1    8.306793    1.756780    0.531221
 1    9.871056    5.603763   20.171430
 1   10.200984    3.885939   20.675431
 1    7.971431    3.725810   21.765922
 1    7.480516    5.309781   21.145235
 1    9.993642    5.356079   22.797773
 1    8.689317    6.492408   22.730642
 1    8.617565    3.837673   24.301514
 1    7.279595    4.980949   24.188542
 1    8.826776    6.844736   24.959688
 1   10.123502    5.681464   25.168431
 1    7.930294    4.719044   26.819511
 1    7.997790    6.478348   27.050217
 1   15.854917    6.247862   26.496726
 1    6.265680    6.532711   18.354323
 1    4.481904    6.477635   18.578795
 1   16.400875    8.494646   20.300755
 1    6.575418    7.898265   20.291242
 1    4.006925    6.461323   21.182281
 1    5.437845    5.509912   20.754962
 1   17.201596    7.979330   22.508275
 1    6.815227    6.634569   22.418180
 1    5.712699    5.763855   24.322084
 1    4.282151    5.510687   23.295019
 1   14.979729    7.854758   23.734625
 1   16.528642    8.257206   24.520941
 1    7.019351    0.670166   25.839869
 1   13.320312    7.394195   18.593752
 1   11.801762    6.448361   18.614465
 1   10.622708    8.207240   19.851490
 1   12.014138    9.310737   19.777484
 1   12.255195    6.478132   20.940120
 1   13.358368    7.827198   21.173082
 1   12.353819    7.573356   23.281557
 1   10.701762    7.464312   22.661688
 1    4.685034   -0.280949   22.146911
 1    6.395922    0.157343   22.105693
 1   11.326275    8.779376   24.680894
 1    4.754210    0.406803   24.459067
 1   12.146187    3.958227   51.048649
 1    8.319495    3.949959   51.048327
 1   14.054203    7.297775   51.047935
 1    6.396517    7.296342   51.049040
 1    4.490148    3.962177   51.049268
 1   10.239421    7.274694   51.048874
 1    2.569082    0.651549   51.047915
 1    6.412026    0.645677   51.048456
 1   10.225010    0.644398   51.047536
 1    3.003425    3.591911   27.423565
 1    2.846219    5.010855   34.150461
 1    3.275858    3.319854   34.539133
 1    4.307456    5.121106   32.232609
 1    3.146241    3.816275   32.059994
 1    6.118362    3.446876   32.806139
 1    4.930020    2.139716   32.702333
 1    6.140464    2.185470   30.644429
 1    6.227568    3.913193   30.578031
 1    3.808704    3.984964   29.718491
 1    3.901277    2.207422   29.613900
 1    5.509616    2.139239   27.941489
 1    6.168807    3.787915   28.240341
 1   11.022363    2.289409   24.130239
 1   10.194757    1.588084   26.498183
 1   11.256857    0.373718   25.749634
 1   10.960385    2.797994   28.422100
 1    1.164383    2.445522   28.917854
 1   11.017711    3.852064   25.007518
 1    0.754362    3.118687   26.785720
 1    1.696168    1.929650   25.868334
 1    1.143190    0.297046   27.897927
 1   10.917925    0.028252   28.261190
 1   11.771121    0.788123   30.608969
 1   10.094826    1.140367   30.093028
 1   12.900970    2.667875   22.742991
 1   14.089785    9.304060   28.281128
 1   13.047152    8.921843   36.681323
 1   14.754756    8.918723   36.127356
 1    8.371404    1.048876   34.662627
 1    6.718486    0.830915   35.205293
 1   14.069475    8.954117   33.357373
 1   12.597431    8.376998   34.161707
 1    6.930867    1.028352   32.544666
 1    5.514055    0.217760   33.194973
 1    5.326523   -0.602939   31.019058
 1   12.275683    8.170977   31.537279
 1   14.105851    9.907099   30.845168
 1    7.041652    0.904474   30.079009
 1   13.928847    9.570677   14.034471
 1    2.530899    3.121601   13.975849
 1    3.913792    0.598298   15.240395
 1    8.521845    2.925096   30.142525
 1    8.914467    7.710436   33.935281
 1    9.687612    7.111283   30.445517
 1    7.335803    5.562879   32.640193
 
_______________________________________________________________________________
 
30. Fig. S10f, d= 39.7, reformed SAM MD
 
E=-1696.6056 eV, config= 528
box:  11.480586 0 0   5.740293   9.942479 0 0 0  65.000000
Kpoints:  2  2  1
basis: NGX=  50 NGY=  50 NGZ= 280 NGXF=  72 NGYF=  72 NGZF= 420
 
16    8.277542    2.325534   17.368563
16    6.304604    5.220626   26.273615
16    5.210959    8.158198   17.823938
16   13.748404    2.972235   24.120947
16   11.761480    7.858899   17.262034
16   11.814954    9.649725   24.811174
16    4.656824    5.704300   35.658678
16    4.837450    1.812663   28.415349
16   10.577255    2.889490   32.251601
16    3.722609   -2.945440   26.650766
16    8.271923    0.370791   37.445812
16   13.046010    6.867770   31.129972
14    8.317732    1.752482    2.034157
14    4.490872    1.752482    2.034157
14   12.144590    1.752482    2.034157
14   12.144590    8.380802    2.034157
14    8.317732    8.380802    2.034157
14   15.971450    8.380802    2.034157
14   10.231160    5.066642    2.034157
14    6.404302    5.066642    2.034157
14   14.058020    5.066642    2.034157
14   10.231160    9.485522    2.815307
14    6.404302    9.485522    2.815307
14   14.058020    9.485522    2.815307
14    8.317732    6.171362    2.815307
14    4.490872    6.171362    2.815307
14   12.144590    6.171362    2.815307
14    6.404302    2.857202    2.815307
14    2.577442    2.857202    2.815307
14   10.231160    2.857202    2.815307
14   10.231160    9.485522    5.158777
14    6.404302    9.485522    5.158777
14   14.058020    9.485522    5.158777
14    8.317732    6.171362    5.158777
14    4.490872    6.171362    5.158777
14   12.144590    6.171362    5.158777
14    6.404302    2.857202    5.158777
14    2.577442    2.857202    5.158777
14   10.231160    2.857202    5.158777
14   12.144590    3.961922    5.939932
14    4.490862    3.961922    5.939932
14    8.317732    3.961922    5.939932
14   14.058020    7.276082    5.939932
14    6.404292    7.276082    5.939932
14   10.231160    7.276082    5.939932
14   10.231160    0.647762    5.939932
14    2.577432    0.647762    5.939932
14    6.404302    0.647762    5.939932
14    6.376486    0.538884    8.386745
14    2.468853    0.748388    8.330834
14   10.122308    0.533119    8.314552
14   10.249340    7.171327    8.284013
14    6.471017    7.376844    8.361518
14   14.199915    7.167933    8.369375
14    8.210355    3.966569    8.183027
14    4.451089    3.825088    8.271697
14   12.210818    3.794678    8.229946
14    8.263833    1.788476    9.013205
14    4.505539    1.688112    9.284241
14   12.004363    1.668079    9.144439
14   12.166366    8.218506    9.094241
14    8.380963    8.455443    9.028560
14   16.005441    8.377060    9.400394
14   10.208163    4.910974    8.803356
14    6.288670    5.075843    8.973197
14   14.055063    4.921651    9.135814
14    8.263907    1.789625   11.535630
14    4.508023    1.729185   11.672287
14   12.047084    1.582717   11.529812
14   12.134527    8.203360   11.588597
14    8.370006    8.317543   11.377498
14   15.887650    8.334953   11.773041
14   10.180087    4.961989   11.196258
14    6.441904    5.174117   11.262073
14   14.051913    4.805999   11.560103
14   10.175838    2.797472   12.278009
14    2.467544    2.618078   12.433212
14    6.417921    2.964455   12.420404
14   12.144398    5.890573   12.294921
14    4.518108    6.020619   12.269101
14    8.399467    6.135339   12.093497
14   13.935441    9.620212   12.401493
14    6.466691    9.304891   12.351583
14   10.204272    9.244780   12.557713
14    9.539538    9.089893   14.908012
14    7.251409    8.666077   14.524989
14    7.427523    6.020429   14.167280
14    5.081336    5.919666   14.538827
14   10.720019    5.642677   14.166873
14    5.956055    3.584525   14.637018
14   10.180104    3.463340   14.616235
14    6.250342    7.234604   16.190340
14    8.000217    3.756683   15.721830
14   10.245594    7.020363   15.924002
14    8.183179    5.939274   16.600196
14    7.587296    5.138974   33.853451
14    7.059842    4.136792   27.843830
14    9.380669    6.316570   34.821552
14   11.322508    4.977593   34.706095
14    8.677578    4.007181   32.061910
14    2.399060    1.374283   37.038841
14    9.754231    3.811970   36.121402
14    6.605618    4.502641   35.965067
14    4.707241    0.572443   36.999932
14    8.399353    5.500584   36.976588
14    0.325369    0.113791   36.722165
14   10.194089    1.823693   37.470749
14   13.533440    3.610026   37.243284
14    5.851037    2.735783   37.398372
14   11.745351    5.027358   37.048011
14    4.272517    4.529903   37.567464
14    2.556143    2.871748   39.419671
14    6.326516    2.768434   39.632566
14   11.981647    5.987820   39.180868
14    4.534037    6.117154   39.438595
14    8.332500    6.131407   39.291054
14   13.974427    9.462231   39.541272
14    6.382682    9.539966   39.023031
14   10.345556    9.694240   39.334813
14    9.983951    2.585248   39.650177
14    6.363370    0.634271   40.574128
14    2.571099    0.645002   40.003883
14   10.308404    0.365593   40.293958
14   10.254542    7.287305   40.053289
14    6.399849    7.314566   39.915218
14   13.919212    7.099895   39.871099
14    8.214479    3.960625   40.204056
14    4.406291    4.007895   40.385194
14   11.939241    3.890137   39.962981
14    6.372950    0.495432   42.917536
14    2.538584    0.602475   42.381011
14   12.143304    3.876890   42.365506
14   10.197696    6.935858   42.404004
14    4.360254    4.038784   42.672548
14    8.205623    3.971492   42.551775
14   10.287657    0.439902   42.568353
14   13.974125    7.285413   42.294127
14    6.487814    7.238706   42.308602
14   13.865394    5.177787   43.261610
14    6.362389    5.134239   43.345978
14   10.261019    4.775918   43.287466
14   15.976341    8.176723   43.189593
14    4.468581    1.770260   43.332476
14    8.412063    1.710098   43.264005
14   12.143545    1.681002   43.287735
14    8.397498    8.276107   43.226801
14   12.029101    8.119084   43.248895
14   14.058020    5.066642   45.639940
14    6.404292    5.066642   45.639940
14   10.231160    5.066642   45.639940
14   15.971450    8.380802   45.639940
14    8.317732    8.380802   45.639940
14   12.144590    8.380802   45.639940
14   12.144590    1.752482   45.639940
14    4.490862    1.752482   45.639940
14    8.317732    1.752482   45.639940
14    6.404302    9.485522   46.421080
14   12.144590    6.171362   46.421080
14    6.404302    2.857202   46.421080
14   14.058020    9.485522   46.421080
14   10.231160    9.485522   46.421080
14    4.490862    6.171362   46.421080
14    2.577432    2.857202   46.421080
14    8.317732    6.171362   46.421080
14   10.231160    2.857202   46.421080
14    6.404302    9.485522   48.764560
14    4.490862    6.171362   48.764560
14   10.231160    2.857202   48.764560
14    2.577432    2.857202   48.764560
14   12.144590    6.171362   48.764560
14    6.404302    2.857202   48.764560
14    8.317732    6.171362   48.764560
14   14.058020    9.485522   48.764560
14   10.231160    9.485522   48.764560
14   12.144590    3.961922   49.545700
14    6.404302    7.276082   49.545700
14    8.317732    3.961922   49.545700
14   14.058020    7.276082   49.545700
14    4.490862    3.961922   49.545700
14   10.231160    7.276082   49.545700
14    2.577432    0.647762   49.545700
14    6.404302    0.647762   49.545700
14   10.231160    0.647762   49.545700
 6    7.490014    3.148936   18.842584
 6    8.246533    3.634855   20.117963
 6    7.171258    4.366316   20.995027
 6    7.595061    4.325227   22.479518
 6    6.988973    5.228385   23.561821
 6    7.362400    4.615889   24.908801
 6    3.831754    6.939049   18.195000
 6    4.131750    5.555090   18.783671
 6    2.870476    4.840851   19.252410
 6    3.183917    3.533349   20.022860
 6   13.751383    3.428699   21.275141
 6   14.440252    2.746881   22.474386
 6   11.450724    7.163238   18.966072
 6   10.107169    7.704866   19.483514
 6    9.795264    7.315530   20.974062
 6    9.915516    8.405399   22.056163
 6   11.310829    9.048777   22.137054
 6    5.694402    0.233965   23.116230
 6    3.699813    5.011248   34.059191
 6    4.257530    3.939639   33.094464
 6    3.965279    2.496351   33.498597
 6    4.540835    1.423977   32.555494
 6    4.129227    1.288326   31.079223
 6    5.285501    1.388066   30.101844
 6   13.037299   -0.257377   28.870567
 6   12.040508    1.227534   30.772254
 6   10.660214    1.894274   30.646920
 6    3.163015   -1.422461   27.349777
 6    2.103430   -1.637155   28.431913
 6   12.327215   -0.197855   30.235479
 6   14.268321    8.866334   36.252269
 6    7.281824   -1.113121   35.365906
 6   12.989865    9.953080   34.325857
 6   14.031287    9.837113   33.183433
 6   13.311368    9.534252   31.858789
 6   12.345349    8.322024   31.878690
 1   14.060060    5.078713    0.528888
 1    6.410054    5.070308    0.531317
 1   10.226839    5.063282    0.532975
 1   15.965828    8.371178    0.531954
 1    8.319937    8.380956    0.528673
 1   12.130481    8.374856    0.529028
 1   12.126988    1.769942    0.531842
 1    4.493630    1.744301    0.528619
 1    8.325303    1.753293    0.532181
 1    6.679660    2.463949   19.166018
 1    6.993342    4.060151   18.427516
 1    9.061633    4.342651   19.847166
 1    8.690525    2.799315   20.688088
 1    7.029740    5.401137   20.632319
 1    6.184661    3.872295   20.893862
 1    8.694362    4.481612   22.529075
 1    7.460101    3.284848   22.808226
 1    5.882710    5.267012   23.496765
 1    7.334663    6.284235   23.410085
 1    8.412103    4.785523   25.191658
 1    7.189690    3.525435   24.832025
 1   12.442723    2.845024   23.777658
 1    3.105600    6.940032   17.342878
 1    3.355475    7.508355   19.011722
 1    4.800301    5.662195   19.651928
 1    4.662191    4.906362   18.037629
 1   13.807737    5.524114   19.929751
 1    2.202749    4.650639   18.398834
 1   15.734652    3.588948   20.280160
 1    3.036086    2.600624   19.417408
 1    1.319108    2.905240   21.045568
 1   13.474940    4.472267   21.573159
 1   15.503385    3.069111   22.535486
 1    2.979397    1.670146   22.290371
 1   10.656252    9.019712   25.088458
 1   12.280484    7.561245   19.591130
 1   11.559199    6.062515   18.976394
 1    9.282481    7.378193   18.778059
 1   10.085648    8.813743   19.418619
 1    8.803680    6.834368   21.042369
 1   10.524715    6.534966   21.250590
 1    9.749691    7.871725   23.013359
 1    9.137383    9.192345   22.013480
 1   11.518991    9.465606   21.151680
 1   12.087615    8.279318   22.313694
 1    4.829810    0.910171   23.129299
 1    6.551100    0.872346   22.822461
 1   12.156916    3.950042   51.049809
 1    8.314493    3.961282   51.048732
 1   14.060461    7.277479   51.049355
 1    6.405521    7.272322   51.049698
 1    4.498123    3.947348   51.050370
 1   10.216540    7.288963   51.049387
 1    2.570981    0.651273   51.048245
 1    6.407904    0.651392   51.049107
 1   10.230271    0.623887   51.048350
 1    4.130431    2.937029   28.709254
 1    3.727525    5.957792   33.509221
 1    2.689907    4.806027   34.426078
 1    5.349520    4.086337   32.928921
 1    3.754071    4.143393   32.116570
 1    4.465363    2.281621   34.464006
 1    2.860838    2.379025   33.672399
 1    4.433577    0.441621   33.045369
 1    5.614904    1.625411   32.556209
 1    3.382326    2.051395   30.835620
 1    3.583447    0.324021   30.964728
 1    5.875262    0.462681   29.968860
 1    6.009738    2.161181   30.458157
 1    8.426615    9.093014   26.524748
 1   13.878392    0.462947   28.898997
 1    6.636852   10.048360   28.057947
 1   12.797127    1.929192   30.373771
 1   12.277774    1.212293   31.872896
 1   15.507180   -0.818786   27.699792
 1   14.053856   -2.198602   29.272216
 1    1.273246   -2.270407   28.049410
 1    1.458263   -0.711585   30.998477
 1   17.140991    9.158350   30.202503
 1    9.821495    1.164511   30.670186
 1   10.568452    2.530598   29.766968
 1    3.205304   -3.730438   27.625481
 1   12.625779    7.142200   29.872751
 1   14.372447    7.944238   36.855876
 1   15.222443    9.058452   35.725789
 1    6.376093   -1.057930   35.981747
 1    7.242941   -2.103512   34.874703
 1    6.242263    0.054542   33.887019
 1    7.376890    0.986819   34.832009
 1   14.786825    9.029739   33.417856
 1   14.603038   10.772095   33.073704
 1   14.036646    9.367068   31.025823
 1   12.718191   10.449315   31.590572
 1   11.411351    8.519618   31.329414
 1   12.020285    8.030717   32.900793
 1   13.839902    9.679741   13.918162
 1    2.437447    2.703058   13.930810
 1    4.251190    0.311476   15.738445
 1    7.933879    3.048597   31.157000
 1    9.612210    7.816458   34.715896
 1    6.470926    5.019333   28.944348
 1    6.565877    6.075150   33.243993
 
_______________________________________________________________________________
 
31. Fig. S10g, d= 39.7, reformed SAM MD
 
E=-1690.5054 eV, config= 993
box:  11.480586 0 0   5.740293   9.942479 0 0 0  65.000000
Kpoints:  2  2  1
basis: NGX=  50 NGY=  50 NGZ= 280 NGXF=  72 NGYF=  72 NGZF= 420
 
16    7.999492    2.214897   17.469166
16    6.141592    5.159349   26.249373
16    5.101938    8.140245   17.813487
16   13.712348    2.862631   23.539652
16   11.807194    7.508485   17.337892
16   11.391009    9.228937   25.089027
16    4.885553    5.598080   35.272478
16    5.025170    2.034617   28.232124
16   10.321329    2.743388   32.222429
16    3.619452   -3.229091   26.815046
16    8.236595    0.580140   37.594471
16   13.440562    6.730746   31.200943
14    8.317732    1.752482    2.034157
14    4.490872    1.752482    2.034157
14   12.144590    1.752482    2.034157
14   12.144590    8.380802    2.034157
14    8.317732    8.380802    2.034157
14   15.971450    8.380802    2.034157
14   10.231160    5.066642    2.034157
14    6.404302    5.066642    2.034157
14   14.058020    5.066642    2.034157
14   10.231160    9.485522    2.815307
14    6.404302    9.485522    2.815307
14   14.058020    9.485522    2.815307
14    8.317732    6.171362    2.815307
14    4.490872    6.171362    2.815307
14   12.144590    6.171362    2.815307
14    6.404302    2.857202    2.815307
14    2.577442    2.857202    2.815307
14   10.231160    2.857202    2.815307
14   10.231160    9.485522    5.158777
14    6.404302    9.485522    5.158777
14   14.058020    9.485522    5.158777
14    8.317732    6.171362    5.158777
14    4.490872    6.171362    5.158777
14   12.144590    6.171362    5.158777
14    6.404302    2.857202    5.158777
14    2.577442    2.857202    5.158777
14   10.231160    2.857202    5.158777
14   12.144590    3.961922    5.939932
14    4.490862    3.961922    5.939932
14    8.317732    3.961922    5.939932
14   14.058020    7.276082    5.939932
14    6.404292    7.276082    5.939932
14   10.231160    7.276082    5.939932
14   10.231160    0.647762    5.939932
14    2.577432    0.647762    5.939932
14    6.404302    0.647762    5.939932
14    6.335431    0.685750    8.357216
14    2.665469    0.692067    8.273465
14   10.228579    0.787325    8.347125
14   10.293592    7.359835    8.294051
14    6.414170    7.434410    8.199725
14   13.972736    7.326542    8.302830
14    8.272602    3.957685    8.285944
14    4.555233    4.040391    8.311588
14   12.191565    4.027230    8.351392
14    8.185116    1.749167    9.131666
14    4.557339    1.840036    9.343292
14   12.271492    1.808674    9.212534
14   12.123253    8.479450    9.174682
14    8.285696    8.426673    9.016706
14   15.885700    8.455583    8.930307
14   10.156278    5.147160    8.944204
14    6.409832    5.234712    9.011770
14   14.121338    5.137895    9.139103
14    8.176019    1.633577   11.619366
14    4.411604    1.564345   11.725655
14   12.100434    1.798121   11.691261
14   12.159219    8.265307   11.428179
14    8.208148    8.272155   11.342807
14   16.149109    8.314424   11.281289
14   10.161543    4.973281   11.266980
14    6.089039    5.024736   11.299420
14   14.163116    5.080636   11.456226
14   10.051646    2.793873   12.261659
14    2.611108    2.837294   12.373891
14    6.208636    2.686296   12.375605
14   12.063090    5.915087   12.011010
14    4.558597    6.162062   12.525924
14    8.194071    5.961311   12.051259
14   14.220514    9.386131   12.088902
14    6.444960    9.507493   12.289442
14   10.185031    9.181407   12.137790
14    9.489528    9.159678   14.283502
14    7.063226    8.776596   14.408744
14    7.499632    6.474591   14.102299
14    4.938378    5.602920   14.855049
14   11.068604    5.470528   14.266702
14    5.881649    3.349723   14.609670
14    9.973556    3.406709   14.563873
14    6.291754    7.356619   16.217072
14    7.882824    3.562576   15.828838
14   10.393239    7.303746   15.672342
14    8.407813    6.015904   16.230540
14    8.085380    5.330808   33.835433
14    6.931080    3.920355   27.729924
14    9.463177    6.390375   35.305821
14   11.471471    5.222551   34.849287
14    8.522736    3.890118   32.092733
14    2.238167    1.450656   37.155037
14   10.058667    3.690825   36.117630
14    6.785792    4.164770   35.630706
14    4.365721    0.525223   37.045029
14    8.429481    5.155219   37.035201
14    0.332802    0.135891   37.202078
14   10.254274    1.809722   37.561627
14   13.494584    3.622739   37.210811
14    5.426353    2.735728   37.207480
14   11.772333    4.937397   37.198971
14    4.094381    4.729880   37.087629
14    2.508965    2.748291   39.529877
14    6.525334    2.812774   39.284882
14   11.931652    6.081917   39.235752
14    4.464872    5.899809   39.176913
14    8.276014    6.016264   39.289115
14   14.073087    9.530148   39.622317
14    6.326116    9.378307   39.502776
14   10.221278    9.580829   39.269106
14   10.116212    2.684082   39.633314
14    6.332370    0.718630   40.236981
14    2.547710    0.485255   40.208830
14   10.306530    0.482769   40.489992
14   10.088901    7.363453   39.946991
14    6.232997    7.040160   40.102593
14   14.021445    7.079130   39.907830
14    8.354184    3.935404   40.391033
14    4.500750    3.798019   40.188822
14   11.999052    3.983700   40.230548
14    6.509908    0.790118   42.541306
14    2.760880    0.424363   42.495890
14   12.136543    3.738484   42.578429
14   10.370166    7.399451   42.379203
14    4.513997    3.821934   42.507197
14    8.351008    4.036315   42.766841
14   10.256886    0.658190   42.748431
14   14.021319    7.134212   42.431325
14    6.320072    7.322204   42.576589
14   14.063784    4.852480   43.209337
14    6.350010    5.063612   43.288387
14   10.405099    5.140755   43.299472
14   15.802546    8.392944   43.357166
14    4.592507    1.665929   43.327432
14    8.408857    1.844142   43.399660
14   12.393852    1.511351   43.352450
14    8.355714    8.243574   43.299955
14   12.237268    8.500562   43.200575
14   14.058020    5.066642   45.639940
14    6.404292    5.066642   45.639940
14   10.231160    5.066642   45.639940
14   15.971450    8.380802   45.639940
14    8.317732    8.380802   45.639940
14   12.144590    8.380802   45.639940
14   12.144590    1.752482   45.639940
14    4.490862    1.752482   45.639940
14    8.317732    1.752482   45.639940
14    6.404302    9.485522   46.421080
14   12.144590    6.171362   46.421080
14    6.404302    2.857202   46.421080
14   14.058020    9.485522   46.421080
14   10.231160    9.485522   46.421080
14    4.490862    6.171362   46.421080
14    2.577432    2.857202   46.421080
14    8.317732    6.171362   46.421080
14   10.231160    2.857202   46.421080
14    6.404302    9.485522   48.764560
14    4.490862    6.171362   48.764560
14   10.231160    2.857202   48.764560
14    2.577432    2.857202   48.764560
14   12.144590    6.171362   48.764560
14    6.404302    2.857202   48.764560
14    8.317732    6.171362   48.764560
14   14.058020    9.485522   48.764560
14   10.231160    9.485522   48.764560
14   12.144590    3.961922   49.545700
14    6.404302    7.276082   49.545700
14    8.317732    3.961922   49.545700
14   14.058020    7.276082   49.545700
14    4.490862    3.961922   49.545700
14   10.231160    7.276082   49.545700
14    2.577432    0.647762   49.545700
14    6.404302    0.647762   49.545700
14   10.231160    0.647762   49.545700
 6    6.873768    3.085140   18.645510
 6    7.873132    3.651943   19.645171
 6    7.268419    4.391389   20.845587
 6    7.872786    4.262500   22.260420
 6    6.821675    4.810414   23.263139
 6    7.286648    4.692278   24.726835
 6    3.723624    7.014578   17.751554
 6    4.065930    5.679301   18.396273
 6    2.825171    4.851306   18.639758
 6    3.168971    3.642884   19.527884
 6   13.700623    3.449060   20.728132
 6   14.514052    2.776791   21.860701
 6   11.262914    7.218532   19.052925
 6    9.907983    7.710151   19.591553
 6    9.875378    7.312607   21.089918
 6   10.024891    8.435866   22.128090
 6   11.377659    9.076335   22.243276
 6    5.843036    0.032361   23.453646
 6    3.646675    5.128244   33.896419
 6    3.940725    3.970609   32.945182
 6    3.514725    2.558091   33.403443
 6    4.303440    1.600132   32.491687
 6    4.010635    1.917445   31.008180
 6    5.234722    1.722942   30.121575
 6   12.820855   -0.391707   29.034232
 6   11.644366    0.698794   31.135123
 6   10.308268    1.394474   31.016493
 6    3.347387   -1.613796   27.776587
 6    2.198126   -1.670092   28.848251
 6   11.763117   -0.512128   30.194065
 6   14.343119    8.837930   36.746627
 6    7.391442   -1.284417   35.866470
 6   13.139617    9.646934   34.715344
 6   14.269341    9.572527   33.705257
 6   13.788264    9.270967   32.280260
 6   12.693886    8.187167   32.077166
 1   14.066748    5.079014    0.527279
 1    6.399241    5.076400    0.531177
 1   10.224981    5.072019    0.530771
 1   15.963019    8.386904    0.531279
 1    8.315890    8.385031    0.527663
 1   12.147475    8.394724    0.528049
 1   12.130219    1.753131    0.529718
 1    4.491322    1.750058    0.527792
 1    8.324443    1.749093    0.530730
 1    6.214544    2.327590   19.110057
 1    6.239768    3.843539   18.150865
 1    8.521184    4.381993   19.095166
 1    8.561639    2.817361   19.965849
 1    7.153725    5.463607   20.530188
 1    6.219264    4.005806   20.944123
 1    8.826958    4.828212   22.382619
 1    8.126080    3.200877   22.466823
 1    5.858370    4.315962   23.065461
 1    6.648046    5.873438   23.051372
 1    8.098876    5.425727   24.863914
 1    7.704987    3.696283   24.952500
 1   13.230823    1.601780   23.699550
 1    3.520445    6.818170   16.671664
 1    2.842589    7.543979   18.151469
 1    4.647952    5.836916   19.336060
 1    4.755497    5.134575   17.701572
 1   13.565005    5.487681   19.167554
 1    2.331059    4.610431   17.663018
 1   15.663228    3.758025   19.984190
 1    3.240049    2.738099   18.880399
 1    1.315393    2.879290   20.434576
 1   13.404787    4.429863   21.126581
 1   15.430994    3.375397   22.002540
 1    3.358480    1.740849   21.664378
 1   10.040735    9.211291   25.092950
 1   12.106206    7.667282   19.603679
 1   11.282331    6.142918   19.198165
 1    9.104617    7.150807   19.068522
 1    9.766523    8.783976   19.369142
 1    8.894055    6.823969   21.278378
 1   10.631999    6.527439   21.346775
 1    9.834632    7.942670   23.112916
 1    9.268600    9.254690   21.952011
 1   11.545653    9.782684   21.394414
 1   12.205450    8.317511   22.214162
 1    5.219649    0.943095   23.399936
 1    6.895403    0.398762   23.443425
 1   12.141167    3.960051   51.049812
 1    8.337579    3.952699   51.049941
 1   14.061074    7.290308   51.050592
 1    6.405639    7.268689   51.050394
 1    4.509004    3.962016   51.050917
 1   10.234565    7.271834   51.049348
 1    2.574007    0.629730   51.050093
 1    6.390651    0.636156   51.050010
 1   10.240794    0.654141   51.050875
 1    3.989325    2.911476   28.359681
 1    3.544048    6.101711   33.351547
 1    2.699079    4.960740   34.482961
 1    5.011243    3.940206   32.640453
 1    3.423333    4.244034   32.003739
 1    3.749737    2.407957   34.473418
 1    2.402567    2.465660   33.294468
 1    4.092528    0.524989   32.704911
 1    5.383738    1.762725   32.699530
 1    3.580640    2.937359   30.845706
 1    3.253705    1.182547   30.614681
 1    5.543299    0.663172   30.207559
 1    6.077191    2.369904   30.399486
 1    8.878238    9.052176   26.959635
 1   13.484002    0.482275   29.174143
 1    6.503543    9.730814   28.092345
 1   12.456211    1.441965   30.940930
 1   11.778191    0.377216   32.181437
 1   15.780241   -1.292038   28.241625
 1   14.102021   -1.934165   29.836247
 1    1.543497   -2.497300   28.565996
 1    0.547026   -1.415470   30.795450
 1   16.496079    9.203968   29.748449
 1    9.479273    0.724683   31.287951
 1   10.138446    1.783660   30.010157
 1    4.346397   -3.906206   27.742169
 1   13.940118    7.451966   30.160841
 1   14.464574    8.078528   37.529266
 1   15.323629    8.964322   36.235593
 1    6.482519   -1.086520   36.495672
 1    7.303019   -2.348953   35.512286
 1    6.416606   -0.382245   34.209258
 1    7.370254    0.721685   35.185308
 1   15.043102    8.865907   34.005840
 1   14.769396   10.552065   33.655578
 1   14.665001    8.929132   31.729490
 1   13.470827   10.219865   31.806716
 1   11.803149    8.534296   31.525645
 1   12.331281    7.779549   33.039943
 1   14.204098    9.166397   13.594613
 1    2.740493    2.997246   13.859183
 1    4.188668    0.479730   14.986473
 1    7.392313    3.654323   31.147904
 1    9.510926    7.906723   35.389033
 1    6.353648    4.866371   28.804272
 1    7.073233    6.252871   33.175833
 
_______________________________________________________________________________
 
32. Fig. S2, d= 27.171, cluster model
 
 #P B3LYP/6-31g* nosym empiricaldisp=gd3bj opt(readopt,maxcycles=40)
 Full point group                 C1      NOp   1
 SCF Done:  E(RB3LYP) =  -8584.83929143     A.U. after    6 cycles
 
14    0.151169    0.162150   -9.999978
14    2.226544   -2.855642  -10.000029
14   -1.653296   -3.186474  -10.000013
14   -3.652111    0.050881   -9.999944
14   -2.059193    3.355971  -10.000037
14   -5.299183   -3.471423   -9.999908
 1    0.151095    0.162067  -11.499970
 1    2.226450   -2.855633  -11.500002
 1   -1.653450   -3.186435  -11.500031
 1   -3.652185    0.050940  -11.500033
 1   -2.059126    3.355904  -11.499996
 1   -5.299222   -3.471322  -11.500075
14   -0.151169   -0.162150   -0.000048
14   -2.226544    2.855642    0.000003
14    1.653296    3.186474   -0.000013
14    3.652111   -0.050881   -0.000082
14    2.059193   -3.355971    0.000011
14    5.299183    3.471423   -0.000118
 1   -0.151095   -0.162067    1.499944
 1   -2.226450    2.855633    1.499976
 1    1.653450    3.186435    1.500005
 1    3.652185   -0.050940    1.500007
 1    2.059126   -3.355904    1.499970
 1    5.299222    3.471322    1.500049
14   -3.583571   -2.159069   -9.179095
14   -1.807323    1.178991   -9.271899
14    0.205456   -2.020151   -9.167001
 1   -3.354482    3.913784   -9.521656
 1   -5.105290   -4.872858   -9.533039
 1    3.348273   -1.990589   -9.540468
 1   -4.899377    0.746511   -9.587032
 1   -1.609102   -4.605388   -9.543133
 1    1.336135    0.933262   -9.532919
 1   -6.636262   -3.007412   -9.534239
 1    2.490769   -4.248350   -9.542397
 1   -0.962403    4.246508   -9.527814
14   -3.577282   -2.480965   -6.838894
14   -2.683484    0.827018   -7.165219
14    0.149423   -1.873739   -6.801766
14   -1.925120   -1.047813   -6.009345
 1   -2.655706    2.107526   -6.488100
 1    0.350369   -3.230041   -6.217081
 1   -4.139923    0.550132   -7.345797
 1   -3.338046   -3.929723   -6.578539
 1    1.274983   -1.006425   -6.374953
 1   -4.908571   -2.117127   -6.274114
16   -1.882974   -0.664202   -3.861777
 6   -3.454041    0.263540   -3.458347
 6   -3.644368    1.674086   -4.051209
 6   -2.393107    2.565066   -3.925474
 6   -2.118467    3.674952   -4.988482
 6   -0.789098    3.597486   -5.843790
 6   -0.173775    2.201387   -6.123090
16    1.671033    1.978160   -6.019927
 1   -3.394212    0.316989   -2.366462
 1   -4.304290   -0.375504   -3.709621
 1   -3.984840    1.588374   -5.082909
 1   -4.484618    2.124088   -3.505883
 1   -1.543060    1.883440   -3.889990
 1   -2.422058    3.030667   -2.937142
 1   -2.974702    3.747023   -5.665389
 1   -2.087186    4.643041   -4.476911
 1   -0.028455    4.222086   -5.373877
 1   -0.994728    4.072745   -6.809831
 1   -0.603294    1.439340   -5.478015
 1   -0.377421    1.905631   -7.150943
14    1.876935    1.245536   -3.982884
14    0.614407    2.783806   -2.799502
14    1.794045   -1.024021   -3.243201
14    3.915371    1.996932   -3.122717
 1   -0.323207    3.675390   -3.469760
 1    4.237993    3.339800   -3.678165
 1    0.679086   -1.841775   -3.780192
 1    3.060677   -1.655070   -3.721242
 1    1.691059    3.760226   -2.467651
 1    5.068614    1.083749   -3.371984
14   -0.199770    2.048775   -0.758973
14    1.782579   -1.183383   -0.856862
14    3.602354    2.135674   -0.798536
 1   -2.538791    4.233133   -0.474155
 1    0.986709   -4.285702   -0.452846
 1    6.640037    3.020232   -0.468425
 1   -1.382311   -0.873287   -0.447600
 1    1.608149    4.623577   -0.375960
 1    4.891730   -0.742863   -0.457221
 1   -3.325798    1.956970   -0.456014
 1    5.089435    4.869401   -0.469889
 1    3.369232   -3.901105   -0.453650
 
_______________________________________________________________________________
 
33. Fig. S2, d= 29.171, cluster model
 
 #P B3LYP/6-31g* nosym empiricaldisp=gd3bj opt(readopt,maxcycles=40)
 Full point group                 C1      NOp   1
 SCF Done:  E(RB3LYP) =  -8584.88437305     A.U. after    6 cycles
 
14    0.151169    0.162150   -9.999978
14    2.226544   -2.855642  -10.000029
14   -1.653296   -3.186474  -10.000013
14   -3.652111    0.050881   -9.999944
14   -2.059193    3.355971  -10.000037
14   -5.299183   -3.471423   -9.999908
 1    0.151095    0.162067  -11.499970
 1    2.226450   -2.855633  -11.500002
 1   -1.653450   -3.186435  -11.500031
 1   -3.652185    0.050940  -11.500033
 1   -2.059126    3.355904  -11.499996
 1   -5.299222   -3.471322  -11.500075
14   -0.151177   -0.162119    2.000021
14   -2.226521    2.855663    2.000025
14    1.653344    3.186486    2.000006
14    3.652101   -0.050939    1.999949
14    2.059130   -3.355957    2.000028
14    5.299200    3.471383    1.999916
 1   -0.151095   -0.162106    3.499976
 1   -2.226468    2.855602    3.500008
 1    1.653438    3.186457    3.500037
 1    3.652201   -0.050930    3.500039
 1    2.059167   -3.355892    3.500002
 1    5.299187    3.471367    3.500081
14   -3.587628   -2.150999   -9.211105
14   -1.791951    1.185320   -9.235588
14    0.214498   -2.024912   -9.183788
 1   -3.362014    3.902603   -9.528646
 1   -5.098020   -4.870425   -9.529463
 1    3.343948   -1.986700   -9.536769
 1   -4.887083    0.743441   -9.537743
 1   -1.621406   -4.604518   -9.540337
 1    1.355481    0.911792   -9.541279
 1   -6.635665   -3.008725   -9.531313
 1    2.492055   -4.246770   -9.538516
 1   -0.973285    4.261744   -9.531740
14   -3.572684   -2.397815   -6.889648
14   -2.352414    1.000221   -6.988238
14    0.236879   -1.877930   -6.832897
14   -1.833138   -1.104398   -6.039716
 1   -1.882904    2.196269   -6.275548
 1    0.524049   -3.208903   -6.227624
 1   -3.843414    1.090510   -7.004344
 1   -3.399676   -3.843667   -6.571229
 1    1.311357   -0.932534   -6.421798
 1   -4.867405   -1.946570   -6.301678
16   -1.781486   -1.293182   -3.875371
 6   -3.415528   -0.577799   -3.353499
 6   -3.572208    0.909646   -3.668184
 6   -2.520143    1.803321   -2.986464
 6   -2.059751    3.038867   -3.810427
 6   -0.565373    3.093570   -4.251563
 6    0.098099    1.765369   -4.677933
16    1.847296    1.506711   -4.121686
 1   -3.446034   -0.757170   -2.273624
 1   -4.216244   -1.165180   -3.810904
 1   -3.549086    1.042831   -4.752182
 1   -4.582851    1.215005   -3.365599
 1   -1.657224    1.180055   -2.738413
 1   -2.924679    2.130925   -2.023412
 1   -2.699958    3.127251   -4.692099
 1   -2.244278    3.951597   -3.233162
 1    0.023135    3.525850   -3.439350
 1   -0.477537    3.813476   -5.073691
 1   -0.472169    0.899315   -4.351890
 1    0.192363    1.700032   -5.762861
14    1.705003    1.158652   -1.987317
14    0.224804    2.639740   -0.940190
14    1.539824   -1.067115   -1.198266
14    3.713615    2.021322   -1.140543
 1   -1.042662    3.028468   -1.562734
 1    3.943553    3.374692   -1.717657
 1    0.219705   -1.673005   -1.523883
 1    2.596883   -1.875873   -1.871265
 1    1.000741    3.912087   -0.843824
 1    4.879506    1.157513   -1.488596
14   -0.201774    2.040379    1.255502
14    1.779476   -1.191109    1.161119
14    3.586514    2.141804    1.195695
 1   -2.509631    4.239899    1.527576
 1    0.988909   -4.287145    1.544274
 1    6.638364    3.011738    1.535538
 1   -1.373482   -0.886163    1.544814
 1    1.600560    4.605558    1.554358
 1    4.899058   -0.730357    1.544507
 1   -3.330427    1.970897    1.529900
 1    5.101500    4.873144    1.535805
 1    3.370459   -3.896765    1.544556
 
_______________________________________________________________________________
 
34. Fig. S2, d= 32.171, cluster model
 
 #P b3lyp/6-31g* empiricaldisp=gd3bj nosym opt(modredundant)
 Full point group                 C1      NOp   1
 SCF Done:  E(RB3LYP) =  -8584.91799640     A.U. after    6 cycles
 
14    0.151185    0.162156  -10.000053
14    2.226485   -2.855614   -9.999983
14   -1.653339   -3.186435   -9.999943
14   -3.652093    0.050985   -9.999960
14   -2.059129    3.355954   -9.999995
14   -5.299217   -3.471373   -9.999951
 1    0.151091    0.162084  -11.499970
 1    2.226461   -2.855612  -11.500002
 1   -1.653431   -3.186500  -11.500031
 1   -3.652201    0.050908  -11.500033
 1   -2.059185    3.355876  -11.499996
 1   -5.299177   -3.471394  -11.500075
14   -0.151172   -0.162165    5.000075
14   -2.226489    2.855604    4.999992
14    1.653310    3.186431    4.999947
14    3.652107   -0.050965    4.999936
14    2.059145   -3.355952    4.999994
14    5.299194    3.471378    4.999942
 1   -0.151092   -0.162086    6.499953
 1   -2.226456    2.855624    6.499988
 1    1.653438    3.186502    6.500024
 1    3.652203   -0.050913    6.500054
 1    2.059172   -3.355877    6.500002
 1    5.299188    3.471386    6.500087
14   -3.584104   -2.145044   -9.210000
14   -1.785781    1.198141   -9.181782
14    0.215184   -2.029384   -9.195210
 1   -3.367197    3.899960   -9.538636
 1   -5.099066   -4.871656   -9.532908
 1    3.339271   -1.980910   -9.536019
 1   -4.901510    0.725168   -9.542778
 1   -1.622837   -4.605001   -9.541443
 1    1.362506    0.902762   -9.544249
 1   -6.637108   -3.010271   -9.533807
 1    2.498075   -4.244850   -9.536129
 1   -0.982814    4.276338   -9.537704
14   -3.616786   -2.177263   -6.874303
14   -1.802671    1.173808   -6.822927
14    0.202233   -2.035159   -6.847373
14   -1.757897   -1.043351   -6.018261
 1   -0.616038    1.926345   -6.323864
 1    0.297801   -3.438863   -6.356445
 1   -3.023438    1.888161   -6.349478
 1   -3.613029   -3.585209   -6.384509
 1    1.388823   -1.285710   -6.343027
 1   -4.879093   -1.537211   -6.399689
16   -1.661705   -1.345223   -3.873569
 6   -3.378093   -0.952022   -3.282193
 6   -3.712458    0.530471   -3.103025
 6   -2.744188    1.281867   -2.169193
 6   -1.622508    2.026067   -2.915662
 6   -0.349810    2.243457   -2.086255
 6    0.418360    0.938271   -1.869951
16    2.086385    1.201438   -1.115953
 1   -3.433680   -1.464107   -2.315969
 1   -4.096498   -1.438297   -3.948015
 1   -3.754472    1.026944   -4.080623
 1   -4.733272    0.567377   -2.699147
 1   -2.314494    0.562792   -1.460134
 1   -3.299359    2.003001   -1.557508
 1   -1.348446    1.467287   -3.815925
 1   -2.005352    2.994911   -3.261369
 1   -0.594654    2.700623   -1.118656
 1    0.308451    2.951129   -2.602918
 1   -0.140882    0.220775   -1.264903
 1    0.613356    0.450690   -2.828138
14    1.767413    1.054889    1.017638
14   -0.191100    2.070985    1.830250
14    1.792018   -1.154721    1.827781
14    3.608470    2.206225    1.878237
 1   -1.396130    1.359261    1.310964
 1    3.562438    3.625499    1.425405
 1    0.599574   -1.900061    1.326012
 1    3.009987   -1.858300    1.333407
 1   -0.276711    3.488915    1.376800
 1    4.870178    1.596354    1.369634
14   -0.215198    2.029747    4.186291
14    1.784317   -1.199392    4.183315
14    3.584986    2.145451    4.210718
 1   -2.503595    4.244916    4.538126
 1    0.982843   -4.278065    4.540085
 1    6.637498    3.011163    4.534351
 1   -1.365377   -0.901418    4.547761
 1    1.620083    4.605542    4.542626
 1    4.900495   -0.727055    4.543487
 1   -3.342887    1.982833    4.538893
 1    5.099303    4.872354    4.534271
 1    3.366980   -3.900556    4.539182
 
_______________________________________________________________________________
 
35. Fig. S2, d= 34.771, cluster model
 
 #P B3LYP/6-31g* nosym empiricaldisp=gd3bj opt(readopt,maxcycles=40)
 Full point group                 C1      NOp   1
 SCF Done:  E(RB3LYP) =  -8584.91560748     A.U. after    5 cycles
 
14    0.151361    0.162147  -10.000047
14    2.226487   -2.855605   -9.999947
14   -1.653270   -3.186346   -9.999885
14   -3.651966    0.051068   -9.999828
14   -2.059185    3.355938   -9.999936
14   -5.299206   -3.471400  -10.000137
 1    0.151014    0.162078  -11.499999
 1    2.226434   -2.855599  -11.499998
 1   -1.653493   -3.186597  -11.499998
 1   -3.652314    0.050891  -11.500000
 1   -2.059150    3.355857  -11.500003
 1   -5.299198   -3.471394  -11.499998
14   -0.151361   -0.162147    7.600277
14   -2.226487    2.855605    7.600177
14    1.653270    3.186346    7.600115
14    3.651966   -0.051068    7.600058
14    2.059185   -3.355938    7.600166
14    5.299206    3.471400    7.600367
 1   -0.151014   -0.162078    9.100229
 1   -2.226434    2.855599    9.100228
 1    1.653493    3.186597    9.100228
 1    3.652314   -0.050891    9.100230
 1    2.059150   -3.355857    9.100233
 1    5.299198    3.471394    9.100228
14   -3.580978   -2.144110   -9.190184
14   -1.785459    1.201470   -9.203594
14    0.216698   -2.028324   -9.191477
 1   -3.366204    3.898825   -9.534643
 1   -5.099875   -4.873277   -9.537296
 1    3.342646   -1.983747   -9.537609
 1   -4.897313    0.732053   -9.542159
 1   -1.619948   -4.605927   -9.544474
 1    1.360127    0.907359   -9.543683
 1   -6.639522   -3.013740   -9.537811
 1    2.497596   -4.245396   -9.537076
 1   -0.981744    4.274407   -9.535369
14   -3.594119   -2.149327   -6.840052
14   -1.833007    1.222904   -6.862162
14    0.208432   -1.976340   -6.842009
14   -1.745158   -0.964442   -6.017355
 1   -0.668910    2.011100   -6.361616
 1    0.314762   -3.364809   -6.309807
 1   -3.073746    1.912711   -6.405312
 1   -3.558383   -3.557711   -6.352204
 1    1.406244   -1.216752   -6.375176
 1   -4.856760   -1.522557   -6.355329
16   -1.807657   -1.011423   -3.851029
 6   -0.629680    0.361605   -3.424889
 6   -1.349457    1.685625   -3.156813
 6   -0.398238    2.865226   -2.858086
 6   -0.085010    3.095469   -1.371310
 6    0.583838    1.904400   -0.678991
 6    0.964151    2.195734    0.772024
16    1.706920    0.655230    1.481962
 1    0.098556    0.472632   -4.234444
 1   -0.081337    0.008956   -2.549654
 1   -1.958407    1.926601   -4.034364
 1   -2.058856    1.551071   -2.330426
 1   -0.846827    3.784626   -3.253136
 1    0.540788    2.727676   -3.412977
 1    0.562042    3.978591   -1.280655
 1   -1.017319    3.340489   -0.843069
 1    1.482229    1.607330   -1.236121
 1   -0.091804    1.042079   -0.685840
 1    1.687284    3.014208    0.838471
 1    0.078114    2.471584    1.351995
14    1.709419    0.957639    3.625597
14   -0.242609    1.979560    4.440923
14    1.802360   -1.224956    4.467481
14    3.553203    2.165918    4.436244
 1   -1.447058    1.231046    3.978516
 1    3.496598    3.582378    3.968136
 1    0.628629   -1.994597    3.966833
 1    3.041344   -1.901524    3.987581
 1   -0.354565    3.374787    3.922611
 1    4.817492    1.566050    3.921696
14   -0.216359    2.028643    6.792235
14    1.785676   -1.202856    6.805890
14    3.580599    2.145419    6.787967
 1   -2.496762    4.245959    7.137626
 1    0.982713   -4.274599    7.134856
 1    6.639334    3.012927    7.138326
 1   -1.362378   -0.902679    7.143271
 1    1.615958    4.606437    7.145612
 1    4.898216   -0.730464    7.142869
 1   -3.343081    1.985279    7.136520
 1    5.102484    4.874267    7.138566
 1    3.367645   -3.895113    7.135040
 
_______________________________________________________________________________
 
36. Fig. S2, d= 35.371, cluster model
 
 #P B3LYP/6-31g* nosym empiricaldisp=gd3bj opt(readopt,maxcycles=40)
 Full point group                 C1      NOp   1
 SCF Done:  E(RB3LYP) =  -8584.91691390     A.U. after    6 cycles
 
14    0.151313    0.162048   -9.999982
14    2.226570   -2.855665  -10.000055
14   -1.653223   -3.186386   -9.999847
14   -3.651940    0.051023   -9.999539
14   -2.058993    3.355846   -9.999805
14   -5.299085   -3.471299   -9.999736
 1    0.151032    0.162107  -11.499970
 1    2.226464   -2.855558  -11.500002
 1   -1.653441   -3.186425  -11.500031
 1   -3.652266    0.050938  -11.500033
 1   -2.059296    3.355824  -11.499996
 1   -5.299188   -3.471343  -11.500075
14   -0.151288   -0.162043    8.200314
14   -2.226564    2.855651    8.200374
14    1.653152    3.186383    8.200190
14    3.651964   -0.051026    8.199844
14    2.059022   -3.355827    8.200144
14    5.299094    3.471327    8.200055
 1   -0.151057   -0.162111    9.700296
 1   -2.226454    2.855577    9.700328
 1    1.653468    3.186415    9.700357
 1    3.652251   -0.050948    9.700359
 1    2.059264   -3.355832    9.700322
 1    5.299201    3.471323    9.700401
14   -3.582541   -2.145284   -9.201109
14   -1.785445    1.201164   -9.192404
14    0.216656   -2.029437   -9.191017
 1   -3.366193    3.899663   -9.536238
 1   -5.099239   -4.872473   -9.534963
 1    3.341720   -1.982816   -9.537276
 1   -4.899030    0.728812   -9.542119
 1   -1.620671   -4.605587   -9.543161
 1    1.362371    0.904498   -9.545434
 1   -6.638012   -3.011833   -9.535273
 1    2.498976   -4.245207   -9.537034
 1   -0.981530    4.275112   -9.537316
14   -3.601188   -2.180083   -6.860136
14   -1.837314    1.192652   -6.843203
14    0.205888   -2.017337   -6.839543
14   -1.754272   -1.007964   -6.027387
 1   -0.682683    1.982311   -6.322455
 1    0.298581   -3.418170   -6.337236
 1   -3.086971    1.861168   -6.378936
 1   -3.562902   -3.593499   -6.387691
 1    1.409084   -1.280112   -6.351972
 1   -4.859974   -1.557053   -6.361241
16   -1.954279   -1.115383   -3.877607
 6   -0.577617   -0.018005   -3.289601
 6   -0.560673    0.020877   -1.759726
 6   -1.784838    0.711528   -1.146687
 6   -1.866416    0.654945    0.386265
 6   -0.668371    1.290189    1.122453
 6    0.430664    0.279593    1.454194
16    1.983561    1.080003    2.073964
 1   -0.724764    0.986690   -3.698693
 1    0.367981   -0.410526   -3.673868
 1   -0.474420   -1.004889   -1.377634
 1    0.354548    0.548466   -1.461005
 1   -2.694814    0.261175   -1.560361
 1   -1.790165    1.763371   -1.467047
 1   -2.785973    1.168044    0.692125
 1   -1.985144   -0.389536    0.708748
 1   -1.005014    1.753683    2.056692
 1   -0.245366    2.101577    0.517380
 1    0.079707   -0.451844    2.189185
 1    0.738964   -0.281488    0.570043
14    1.754000    1.013545    4.223711
14   -0.214980    2.004837    5.038310
14    1.831721   -1.185095    5.044324
14    3.592415    2.196054    5.060316
 1   -1.403162    1.229310    4.574462
 1    3.535383    3.613551    4.602323
 1    0.672400   -1.966963    4.520718
 1    3.078517   -1.855944    4.577044
 1   -0.352038    3.395307    4.517690
 1    4.856295    1.593157    4.549497
14   -0.215784    2.029780    7.390846
14    1.784593   -1.201477    7.392946
14    3.582512    2.145227    7.401185
 1   -2.499947    4.245191    7.737636
 1    0.981991   -4.275670    7.737791
 1    6.637916    3.011592    7.735626
 1   -1.363729   -0.902098    7.745457
 1    1.620740    4.605766    7.743812
 1    4.899173   -0.728617    7.742576
 1   -3.341807    1.982869    7.737510
 1    5.099730    4.872672    7.735471
 1    3.366577   -3.898772    7.736683
 
_______________________________________________________________________________
 
37. Fig. S2, d= 36.571, cluster model
 
 #P B3LYP/6-31g* nosym empiricaldisp=gd3bj opt(readopt,maxcycles=40)
 Full point group                 C1      NOp   1
 SCF Done:  E(RB3LYP) =  -8584.91902422     A.U. after    6 cycles
 
14    0.151315    0.162029   -9.999973
14    2.226555   -2.855627  -10.000042
14   -1.653196   -3.186399   -9.999872
14   -3.651974    0.050969   -9.999557
14   -2.059018    3.355863   -9.999834
14   -5.299072   -3.471299   -9.999753
 1    0.151037    0.162124  -11.499970
 1    2.226451   -2.855591  -11.500002
 1   -1.653452   -3.186427  -11.500031
 1   -3.652258    0.050960  -11.500033
 1   -2.059269    3.355841  -11.499996
 1   -5.299200   -3.471336  -11.500075
14   -0.151315   -0.162029    9.400229
14   -2.226555    2.855627    9.400298
14    1.653196    3.186399    9.400128
14    3.651974   -0.050969    9.399813
14    2.059018   -3.355863    9.400090
14    5.299072    3.471299    9.400009
 1   -0.151037   -0.162124   10.900226
 1   -2.226451    2.855591   10.900258
 1    1.653452    3.186427   10.900287
 1    3.652258   -0.050960   10.900289
 1    2.059269   -3.355841   10.900252
 1    5.299200    3.471336   10.900331
14   -3.581739   -2.144753   -9.196366
14   -1.784874    1.201053   -9.190024
14    0.216809   -2.030086   -9.194299
 1   -3.366596    3.899303   -9.536871
 1   -5.100265   -4.872982   -9.536002
 1    3.341087   -1.982165   -9.536858
 1   -4.899432    0.728691   -9.543018
 1   -1.619536   -4.605644   -9.543331
 1    1.363206    0.903117   -9.545306
 1   -6.638398   -3.012039   -9.536210
 1    2.499415   -4.244902   -9.536412
 1   -0.982201    4.276148   -9.537812
14   -3.593839   -2.174289   -6.851552
14   -1.815151    1.189000   -6.838763
14    0.208930   -2.034962   -6.845234
14   -1.737450   -1.011415   -6.020206
 1   -0.648373    1.969225   -6.330766
 1    0.286295   -3.440712   -6.354148
 1   -3.054667    1.866558   -6.360714
 1   -3.562323   -3.587547   -6.378229
 1    1.422379   -1.317386   -6.353623
 1   -4.850566   -1.545920   -6.353703
16   -1.886026   -1.127241   -3.864802
 6   -0.397733   -0.156785   -3.318312
 6   -0.129094   -0.383409   -1.828950
 6   -1.242140    0.130409   -0.908231
 6   -1.006466   -0.164297    0.580115
 6    0.240129    0.517417    1.158562
 6    0.356663    0.321584    2.669933
16    1.905677    1.147440    3.266473
 1   -0.578345    0.903186   -3.523497
 1    0.463823   -0.478352   -3.910204
 1    0.034437   -1.454568   -1.652035
 1    0.816078    0.122119   -1.591875
 1   -2.195111   -0.321747   -1.207635
 1   -1.357043    1.214303   -1.052730
 1   -1.888743    0.163506    1.146243
 1   -0.931477   -1.250779    0.729003
 1    0.208192    1.592420    0.938257
 1    1.144601    0.125562    0.678506
 1   -0.505021    0.760932    3.182141
 1    0.399502   -0.742124    2.924199
14    1.736211    1.012546    5.419613
14   -0.210780    2.035312    6.244209
14    1.810832   -1.188575    6.237396
14    3.590713    2.176246    6.254135
 1   -1.423812    1.315481    5.755072
 1    3.554324    3.589962    5.782758
 1    0.642485   -1.968039    5.731401
 1    3.049338   -1.867485    5.758863
 1   -0.291952    3.440708    5.752324
 1    4.848554    1.552302    5.753308
14   -0.216641    2.030223    8.593892
14    1.784587   -1.201135    8.589370
14    3.581849    2.144627    8.597804
 1   -2.499956    4.244927    8.936932
 1    0.982401   -4.276533    8.938314
 1    6.638358    3.011973    8.936420
 1   -1.363720   -0.902465    8.945808
 1    1.619685    4.605683    8.943650
 1    4.899586   -0.728469    8.943367
 1   -3.341241    1.982222    8.937289
 1    5.100279    4.872993    8.936250
 1    3.366694   -3.899257    8.937336
 
_______________________________________________________________________________
 
38. Fig. S2, d= 37.371, cluster model
 
 #P B3LYP/6-31g* nosym empiricaldisp=gd3bj opt(readopt,maxcycles=40)
 Full point group                 C1      NOp   1
 SCF Done:  E(RB3LYP) =  -8584.91588416     A.U. after    6 cycles
 
14    0.151150    0.162116  -10.000021
14    2.226559   -2.855589   -9.999964
14   -1.653422   -3.186451  -10.000020
14   -3.652146    0.050929  -10.000014
14   -2.059213    3.355973   -9.999965
14   -5.299220   -3.471433   -9.999967
 1    0.151159    0.162122  -11.499999
 1    2.226421   -2.855630  -11.499998
 1   -1.653406   -3.186483  -11.499998
 1   -3.652171    0.050943  -11.500000
 1   -2.059108    3.355858  -11.500003
 1   -5.299166   -3.471339  -11.499998
14   -0.151150   -0.162116   10.199981
14   -2.226559    2.855589   10.199924
14    1.653422    3.186451   10.199980
14    3.652146   -0.050929   10.199974
14    2.059213   -3.355973   10.199925
14    5.299220    3.471433   10.199927
 1   -0.151159   -0.162122   11.699959
 1   -2.226421    2.855630   11.699958
 1    1.653406    3.186483   11.699958
 1    3.652171   -0.050943   11.699960
 1    2.059108   -3.355858   11.699963
 1    5.299166    3.471339   11.699958
14   -3.583145   -2.145049   -9.208648
14   -1.785338    1.200402   -9.184808
14    0.215770   -2.029399   -9.185751
 1   -3.366636    3.900827   -9.538168
 1   -5.098674   -4.872279   -9.534527
 1    3.342326   -1.982789   -9.538323
 1   -4.900172    0.727293   -9.543034
 1   -1.621913   -4.605602   -9.543072
 1    1.363397    0.903693   -9.546935
 1   -6.637715   -3.011527   -9.534759
 1    2.500867   -4.245155   -9.537881
 1   -0.982346    4.276662   -9.538710
14   -3.599197   -2.183426   -6.874003
14   -1.825641    1.186406   -6.828611
14    0.204450   -2.028357   -6.829042
14   -1.757938   -1.019244   -6.016150
 1   -0.662870    1.969220   -6.314705
 1    0.296594   -3.433238   -6.337644
 1   -3.069341    1.864078   -6.361928
 1   -3.557506   -3.597565   -6.404662
 1    1.410753   -1.297235   -6.339761
 1   -4.858348   -1.564127   -6.371394
16   -2.109248   -1.239734   -3.893908
 6   -0.712937   -0.398463   -3.016174
 6   -0.952681   -0.560626   -1.513453
 6    0.132706    0.089449   -0.650420
 6   -0.132706   -0.089449    0.850380
 6    0.952681    0.560626    1.713413
 6    0.712937    0.398463    3.216134
16    2.109248    1.239734    4.093868
 1   -0.689632    0.658453   -3.299329
 1    0.234057   -0.858484   -3.315244
 1   -1.929243   -0.128343   -1.260260
 1   -1.016150   -1.630506   -1.276919
 1    0.198195    1.161519   -0.883353
 1    1.112195   -0.341583   -0.900845
 1   -1.112195    0.341583    1.100804
 1   -0.198195   -1.161519    1.083313
 1    1.016150    1.630506    1.476879
 1    1.929243    0.128343    1.460220
 1   -0.234057    0.858484    3.515204
 1    0.689632   -0.658453    3.499289
14    1.757938    1.019244    6.216110
14   -0.204450    2.028357    7.029002
14    1.825642   -1.186406    7.028571
14    3.599197    2.183427    7.073963
 1   -1.410753    1.297234    6.539721
 1    3.557506    3.597566    6.604622
 1    0.662870   -1.969220    6.514664
 1    3.069341   -1.864078    6.561888
 1   -0.296594    3.433237    6.537604
 1    4.858348    1.564127    6.571354
14   -0.215770    2.029399    9.385711
14    1.785338   -1.200402    9.384768
14    3.583145    2.145049    9.408608
 1   -2.500867    4.245155    9.737841
 1    0.982346   -4.276662    9.738670
 1    6.637715    3.011527    9.734720
 1   -1.363397   -0.903693    9.746895
 1    1.621913    4.605602    9.743032
 1    4.900172   -0.727294    9.742994
 1   -3.342326    1.982789    9.738284
 1    5.098674    4.872279    9.734488
 1    3.366636   -3.900827    9.738128
 
_______________________________________________________________________________
 
39. Fig. S2, d= 40.171, cluster model
 
 #P B3LYP/6-31g* nosym empiricaldisp=gd3bj opt(readopt,maxcycles=40)
 Full point group                 C1      NOp   1
 SCF Done:  E(RB3LYP) =  -8584.79821124     A.U. after    6 cycles
 
14    0.151150    0.162116  -10.000021
14    2.226559   -2.855589   -9.999964
14   -1.653422   -3.186451  -10.000020
14   -3.652146    0.050929  -10.000014
14   -2.059213    3.355973   -9.999965
14   -5.299220   -3.471433   -9.999967
 1    0.151159    0.162122  -11.499999
 1    2.226421   -2.855630  -11.499998
 1   -1.653406   -3.186483  -11.499998
 1   -3.652171    0.050943  -11.500000
 1   -2.059108    3.355858  -11.500003
 1   -5.299166   -3.471339  -11.499998
14   -0.151150   -0.162116   12.999981
14   -2.226559    2.855589   12.999924
14    1.653422    3.186451   12.999980
14    3.652146   -0.050929   12.999974
14    2.059213   -3.355973   12.999925
14    5.299220    3.471433   12.999927
 1   -0.151159   -0.162122   14.499959
 1   -2.226421    2.855630   14.499958
 1    1.653406    3.186483   14.499958
 1    3.652171   -0.050943   14.499960
 1    2.059108   -3.355858   14.499963
 1    5.299166    3.471339   14.499958
14   -3.549559   -2.129470   -9.088705
14   -1.779661    1.195713   -9.136722
14    0.215769   -2.020432   -9.138531
 1   -3.369968    3.901996   -9.548052
 1   -5.117167   -4.882347   -9.557501
 1    3.354945   -1.994240   -9.546986
 1   -4.903255    0.733244   -9.559935
 1   -1.615466   -4.611189   -9.560301
 1    1.365944    0.905618   -9.555216
 1   -6.647766   -3.017904   -9.557777
 1    2.499084   -4.249002   -9.547354
 1   -0.989723    4.290152   -9.548040
14   -3.337500   -2.027891   -6.628254
14   -1.669259    1.275740   -6.730903
14    0.359422   -1.938985   -6.736398
14   -1.437530   -0.829654   -5.612294
 1   -0.525589    2.180503   -6.408645
 1    0.449818   -3.344450   -6.243643
 1   -2.909924    1.950718   -6.249453
 1   -3.313278   -3.447159   -6.167362
 1    1.667031   -1.283995   -6.433683
 1   -4.609201   -1.424117   -6.133172
16   -1.618532   -0.950976   -3.240668
 6   -0.341913   -0.184633   -1.908562
 6   -0.771355   -0.455977   -0.402159
 6    0.203751    0.129330    0.735507
 6   -0.204020   -0.128883    2.264456
 6    0.771142    0.456328    3.402121
 6    0.341775    0.184862    4.908523
16    1.618513    0.951008    6.240629
 1   -0.296821    0.886338   -2.112924
 1    0.628175   -0.635745   -2.123513
 1   -1.772936   -0.037225   -0.250819
 1   -0.859509   -1.539354   -0.260952
 1    0.293738    1.212775    0.584070
 1    1.206171   -0.287751    0.574000
 1   -1.206417    0.288245    2.425987
 1   -0.294062   -1.212328    2.415869
 1    0.859305    1.539715    3.260994
 1    1.772710    0.037574    3.250702
 1   -0.628276    0.636007    5.123574
 1    0.296636   -0.886126    5.112785
14    1.437527    0.829658    8.612254
14   -0.359422    1.938988    9.736361
14    1.669257   -1.275739    9.730860
14    3.337500    2.027891    9.628214
 1   -1.667032    1.283999    9.433646
 1    3.313280    3.447159    9.167323
 1    0.525586   -2.180501    9.408602
 1    2.909921   -1.950717    9.249408
 1   -0.449818    3.344454    9.243609
 1    4.609200    1.424115    9.133132
14   -0.215769    2.020432   12.138493
14    1.779661   -1.195713   12.136681
14    3.549559    2.129470   12.088665
 1   -2.499083    4.249002   12.547314
 1    0.989723   -4.290152   12.548001
 1    6.647766    3.017904   12.557737
 1   -1.365944   -0.905618   12.555176
 1    1.615466    4.611188   12.560261
 1    4.903255   -0.733244   12.559895
 1   -3.354945    1.994239   12.546946
 1    5.117167    4.882346   12.557461
 1    3.369968   -3.901997   12.548012
 
_______________________________________________________________________________
 
40. Fig. S5, d= 20.4, pulling Si apart
 
E=  -962.6786 eV
box:  11.480586 0 0   5.740293   9.942479 0 0 0  55.000000
Kpoints:  2  2  1
basis: NGX=  40 NGY=  40 NGZ= 192 NGXF=  56 NGYF=  56 NGZF= 270
 
14    8.295277    1.778004    2.000000
14    4.468415    1.778004    2.000000
14   12.122139    1.778004    2.000000
14   12.122140    8.406323    2.000000
14    8.295277    8.406323    2.000000
14   15.949001    8.406323    2.000000
14   10.208710    5.092164    2.000000
14    6.381846    5.092164    2.000000
14   14.035570    5.092164    2.000000
14   10.208710    9.511043    2.781150
14    6.381846    9.511043    2.781150
14   14.035570    9.511043    2.781150
14    8.295277    6.196884    2.781150
14    4.468415    6.196884    2.781150
14   12.122140    6.196884    2.781150
14    6.381846    2.882724    2.781150
14    2.554984    2.882724    2.781150
14   10.208710    2.882724    2.781150
14   10.208710    9.511043    5.124620
14    6.381846    9.511043    5.124620
14   14.035570    9.511043    5.124620
14    8.295277    6.196884    5.124620
14    4.468415    6.196884    5.124620
14   12.122140    6.196884    5.124620
14    6.381846    2.882724    5.124620
14    2.554984    2.882724    5.124620
14   10.208710    2.882724    5.124620
14   12.122140    3.987444    5.905775
14    4.468412    3.987444    5.905775
14    8.295274    3.987444    5.905775
14   14.035570    7.301603    5.905775
14    6.381843    7.301603    5.905775
14   10.208710    7.301603    5.905775
14   10.208707    0.673284    5.905775
14    2.554981    0.673284    5.905775
14    6.381847    0.673284    5.905775
14    6.319218    0.645856    8.233930
14    2.389682    0.687775    8.194980
14   10.228380    0.721140    8.184194
14   10.051865    7.283524    8.262210
14    6.246930    7.260478    8.241714
14   13.916647    7.359432    8.253271
14    8.258356    3.971951    8.315820
14    4.328769    3.875925    8.254042
14   12.020709    4.107867    8.354805
14    8.206315    1.711044    9.086133
14    4.396629    1.653909    9.008663
14   12.071715    1.813810    9.088063
14   11.964130    8.407908    9.093800
14    8.180140    8.392533    8.971729
14   15.883689    8.408348    8.869644
14   10.110546    5.195174    9.150922
14    6.261749    4.970378    8.986146
14   13.978768    5.136941    8.954362
14    8.272660    1.650408   11.455640
14    4.376147    1.835130   11.277640
14   12.173189    2.026900   11.465464
14   12.009362    8.561587   11.527699
14    8.345958    8.494217   11.282329
14   16.168563    8.589739   11.141842
14   10.329616    5.136712   11.467559
14    6.418300    5.104319   11.303062
14   14.015915    5.264811   11.269109
14   10.076584    2.903163   12.080951
14    2.596756    3.133331   12.157649
14    6.357805    2.831161   12.066605
14   12.190287    6.369522   12.225552
14    4.557146    6.382188   12.076447
14    8.374512    6.229127   11.948344
14   14.187504    9.387974   12.123562
14    6.525971    9.684370   12.020110
14   10.043018    9.697693   12.374639
14    4.069172    0.912530   14.424114
14    6.526066    8.527275   14.137766
14    8.245985    6.838115   14.157825
14    3.855088    3.336529   14.180356
14   12.431982    6.978635   14.602502
14    6.254921    1.646362   14.906357
14   12.513548    5.255003   16.385157
14   14.268982    8.537454   14.288124
14    8.446979    0.778654   14.991175
14   10.312510    7.734125   14.826989
14    9.232124    2.919370   14.223077
14    4.777433    7.146994   14.260060
14    8.258343    1.065997   17.257568
14    7.300084    8.903281   16.326360
14    9.343662    5.990099   16.075258
14    6.925640    3.717327   14.255121
14    9.469871    9.417052   16.086839
14   10.446630    3.946250   15.920091
14    6.050102    5.483465   15.688151
14    4.479699    0.759662   17.716516
14    7.462825    6.705432   17.130907
14    0.575080    0.632767   17.522030
14   10.329144    2.245629   17.432389
14    2.442146    2.113205   17.638002
14    6.155683    2.293671   17.340506
14    2.869407    3.859755   16.224447
14    4.710606    4.549076   17.326928
14    2.534776    2.726806   19.779450
14    6.279004    2.634072   19.577332
14   12.149390    5.867715   18.829491
14    4.563706    5.987085   19.185304
14    8.111027    6.067720   19.407094
14   14.063273    9.489133   19.144324
14    6.324198    9.565444   19.645013
14   10.105368    9.433234   19.624861
14   10.300064    2.699776   19.631500
14    6.352336    0.385576   20.318569
14    2.494388    0.572203   20.441213
14   10.076250    0.510164   20.436156
14   10.239750    7.047911   19.673247
14    6.311585    7.317858   20.185284
14   14.083602    7.136253   19.724433
14    8.262267    3.840650   20.049528
14    4.415260    3.823846   20.190296
14   12.143993    3.967166   20.169960
14    6.330303    0.589535   22.605620
14    2.556858    0.656794   22.742616
14   12.177188    4.109755   22.545022
14   10.112061    7.308252   22.189528
14    4.494526    4.021345   22.473296
14    8.301302    3.890162   22.293535
14   10.171026    0.725094   22.694114
14   13.971277    7.328907   22.132316
14    6.268396    7.259369   22.445149
14   14.078274    5.237252   23.226299
14    6.450979    5.056144   23.162351
14   10.121386    5.010305   23.160542
14   15.877224    8.424106   23.229281
14    4.484782    1.815001   23.190780
14    8.289772    1.786460   23.284501
14   12.151816    1.837029   23.186602
14    8.213737    8.248520   23.256746
14   12.050635    8.255425   23.119108
14   14.035567    5.092164   25.521580
14    6.381843    5.092164   25.521580
14   10.208710    5.092164   25.521580
14   15.948998    8.406323   25.521580
14    8.295274    8.406323   25.521580
14   12.122140    8.406323   25.521580
14   12.122136    1.778004   25.521580
14    4.468412    1.778004   25.521580
14    8.295274    1.778004   25.521580
14    6.381844    9.511044   26.302730
14   12.122140    6.196884   26.302730
14    6.381844    2.882725   26.302730
14   14.035570    9.511044   26.302730
14   10.208710    9.511044   26.302730
14    4.468412    6.196884   26.302730
14    2.554982    2.882725   26.302730
14    8.295275    6.196884   26.302730
14   10.208710    2.882725   26.302730
14    6.381844    9.511044   28.646200
14    4.468413    6.196884   28.646200
14   10.208710    2.882725   28.646200
14    2.554982    2.882725   28.646200
14   12.122140    6.196884   28.646200
14    6.381844    2.882725   28.646200
14    8.295280    6.196884   28.646200
14   14.035570    9.511044   28.646200
14   10.208710    9.511044   28.646200
14   12.122137    3.987445   29.427350
14    6.381844    7.301604   29.427350
14    8.295280    3.987445   29.427350
14   14.035568    7.301604   29.427350
14    4.468413    3.987445   29.427350
14   10.208710    7.301604   29.427350
14    2.554982    0.673285   29.427350
14    6.381844    0.673285   29.427350
14   10.208706    0.673285   29.427350
 1   14.215583    4.963842    0.516944
 1    6.390831    4.967518    0.504631
 1   10.324374    5.265621    0.483762
 1   15.953352    8.439967    0.465162
 1    8.161262    8.387075    0.469810
 1   12.280641    8.353124    0.451044
 1   12.055691    1.856884    0.464127
 1    4.367508    1.647316    0.491939
 1    8.274917    1.600111    0.420957
 1   12.437463    3.875870   30.947750
 1    8.404935    3.934698   30.982330
 1   14.065296    7.337650   31.010770
 1    6.431508    7.316937   30.846440
 1    4.552863    3.972232   30.994726
 1   10.242734    7.315919   30.937079
 1    2.569252    0.643247   30.977814
 1    6.401161    0.653250   30.902648
 1   10.116516    0.732825   30.902750
 
_______________________________________________________________________________
 
41. Fig. S5, d= 21.2, pulling Si apart
 
E=  -963.6471 eV
box:  11.480586 0 0   5.740293   9.942479 0 0 0  55.000000
Kpoints:  2  2  1
basis: NGX=  40 NGY=  40 NGZ= 192 NGXF=  56 NGYF=  56 NGZF= 270
 
14    8.295277    1.778004    2.000000
14    4.468415    1.778004    2.000000
14   12.122139    1.778004    2.000000
14   12.122140    8.406323    2.000000
14    8.295277    8.406323    2.000000
14   15.949001    8.406323    2.000000
14   10.208710    5.092164    2.000000
14    6.381846    5.092164    2.000000
14   14.035570    5.092164    2.000000
14   10.208710    9.511043    2.781150
14    6.381846    9.511043    2.781150
14   14.035570    9.511043    2.781150
14    8.295277    6.196884    2.781150
14    4.468415    6.196884    2.781150
14   12.122140    6.196884    2.781150
14    6.381846    2.882724    2.781150
14    2.554984    2.882724    2.781150
14   10.208710    2.882724    2.781150
14   10.208710    9.511043    5.124620
14    6.381846    9.511043    5.124620
14   14.035570    9.511043    5.124620
14    8.295277    6.196884    5.124620
14    4.468415    6.196884    5.124620
14   12.122140    6.196884    5.124620
14    6.381846    2.882724    5.124620
14    2.554984    2.882724    5.124620
14   10.208710    2.882724    5.124620
14   12.122140    3.987444    5.905775
14    4.468412    3.987444    5.905775
14    8.295274    3.987444    5.905775
14   14.035570    7.301603    5.905775
14    6.381843    7.301603    5.905775
14   10.208710    7.301603    5.905775
14   10.208707    0.673284    5.905775
14    2.554981    0.673284    5.905775
14    6.381847    0.673284    5.905775
14    6.209146    0.538301    8.341509
14    2.352132    0.597230    8.249702
14   10.135556    0.439176    8.263517
14   10.181866    7.253884    8.287896
14    6.419462    7.184416    8.303829
14   13.870467    7.231361    8.189697
14    8.283611    3.824917    8.231808
14    4.425587    3.897949    8.148734
14   12.057377    3.796113    8.269186
14    8.201367    1.550493    8.991502
14    4.353175    1.701979    8.860945
14   11.929978    1.547847    9.180042
14   12.019719    8.256934    9.214960
14    8.282330    8.453556    8.988462
14   15.897666    8.140878    8.939127
14   10.154459    4.948927    9.051941
14    6.328342    4.946062    9.013537
14   14.044748    4.931688    9.066692
14    8.085462    1.360297   11.283006
14    4.163743    1.579586   11.275370
14   11.910618    1.639389   11.580252
14   11.841876    8.109055   11.596281
14    8.226108    8.260267   11.303415
14   15.885782    8.100601   11.251449
14   10.285514    4.919084   11.365845
14    6.420704    4.910288   11.419570
14   14.061015    4.999075   11.458662
14    9.901906    2.730768   12.287566
14    2.410611    2.745338   12.221327
14    6.144430    2.525209   12.008445
14   12.013391    5.951242   12.550729
14    4.503313    6.029421   12.365629
14    8.381845    6.103374   11.954129
14   13.951238    9.020576   12.267716
14    6.257610    9.266970   12.220021
14    9.974352    9.391599   12.400400
14    4.165709    0.794348   14.398458
14    6.458161    8.417925   14.423300
14    8.272219    6.757558   14.140534
14    2.205356    2.114166   14.552324
14   12.383827    6.597130   14.783340
14    6.333119    1.748852   14.226601
14   12.351390    5.094305   16.762033
14   14.135869    8.261149   14.506049
14    8.131397    0.502647   15.278827
14   10.255221    7.356762   15.163375
14    9.165096    2.705859   14.565387
14    4.643008    6.880180   14.634159
14    8.354371    0.843723   17.620291
14    7.382834    9.010757   16.604713
14    8.790188    5.552583   16.093218
14    6.972194    3.536924   15.587568
14    9.733042    9.383437   16.280047
14   10.411567    3.890794   16.107326
14    5.733258    5.588216   16.254017
14    4.725383    0.816739   17.966635
14    7.491196    6.766031   17.503654
14    0.762217    0.815560   17.927533
14   10.303900    2.247309   17.830363
14    2.760119    2.031878   18.195167
14    6.505467    2.349693   17.728500
14    2.647973    3.551879   16.472107
14    4.350018    4.693763   17.808397
14    2.688940    2.726489   20.353560
14    6.581643    2.975326   19.982907
14   12.274096    6.127144   19.574256
14    4.570832    6.110239   19.791208
14    8.339299    6.439913   19.638839
14   14.159326    9.622176   19.750547
14    6.447140    9.694029   20.029786
14   10.365776    9.662290   20.058626
14   10.286494    2.969989   20.099905
14    6.566913    0.843085   20.817198
14    2.699925    0.557204   21.000694
14   10.239064    0.862863   20.885467
14   10.366702    7.296251   20.363101
14    6.422371    7.469634   20.566715
14   14.166498    7.318431   20.476025
14    8.401370    4.271858   20.785475
14    4.645576    4.012322   20.862713
14   12.314124    4.044517   20.787419
14    6.546360    0.837691   23.165480
14    2.541832    0.813949   23.313704
14   12.263234    4.249366   23.128148
14   10.303575    7.431732   22.878841
14    4.599940    4.100426   23.222237
14    8.315775    4.227477   23.220008
14   10.178846    0.872110   23.090859
14   14.071187    7.480742   22.936664
14    6.422587    7.598164   22.989489
14   14.190507    5.279573   23.877771
14    6.416329    5.427158   24.025410
14   10.330271    5.325419   23.879862
14   15.909790    8.591262   23.905614
14    4.548357    1.897736   23.920147
14    8.355018    1.954651   24.049542
14   12.064985    2.021483   23.941364
14    8.353292    8.531961   23.913267
14   12.196800    8.483594   23.921191
14   14.035567    5.092164   26.321580
14    6.381843    5.092164   26.321580
14   10.208710    5.092164   26.321580
14   15.948998    8.406323   26.321580
14    8.295274    8.406323   26.321580
14   12.122140    8.406323   26.321580
14   12.122136    1.778004   26.321580
14    4.468412    1.778004   26.321580
14    8.295274    1.778004   26.321580
14    6.381844    9.511044   27.102730
14   12.122140    6.196884   27.102730
14    6.381844    2.882725   27.102730
14   14.035570    9.511044   27.102730
14   10.208710    9.511044   27.102730
14    4.468412    6.196884   27.102730
14    2.554982    2.882725   27.102730
14    8.295275    6.196884   27.102730
14   10.208710    2.882725   27.102730
14    6.381844    9.511044   29.446200
14    4.468413    6.196884   29.446200
14   10.208710    2.882725   29.446200
14    2.554982    2.882725   29.446200
14   12.122140    6.196884   29.446200
14    6.381844    2.882725   29.446200
14    8.295280    6.196884   29.446200
14   14.035570    9.511044   29.446200
14   10.208710    9.511044   29.446200
14   12.122137    3.987445   30.227350
14    6.381844    7.301604   30.227350
14    8.295280    3.987445   30.227350
14   14.035568    7.301604   30.227350
14    4.468413    3.987445   30.227350
14   10.208710    7.301604   30.227350
14    2.554982    0.673285   30.227350
14    6.381844    0.673285   30.227350
14   10.208706    0.673285   30.227350
 1   13.961066    5.144284    0.497601
 1    6.398010    5.106071    0.498110
 1   10.196394    5.025143    0.475482
 1   15.897247    8.454349    0.429333
 1    8.175169    8.582607    0.555056
 1   12.038692    8.498702    0.531037
 1   12.117640    1.855806    0.446596
 1    4.424701    2.032332    0.574553
 1    8.054691    1.539202    0.499418
 1   12.167479    3.907267   31.830189
 1    8.243064    4.006430   31.819960
 1   13.897660    7.195750   31.742709
 1    6.325118    7.397477   31.703269
 1    4.358691    3.839791   31.695478
 1   10.258067    7.166371   31.657877
 1    2.457467    0.349755   31.716249
 1    6.218223    0.800647   31.713879
 1    9.918699    0.661997   31.754954
 
_______________________________________________________________________________
 
42. Fig. S5, d= 22.4, pulling Si apart
 
E=  -958.4707 eV
box:  11.480586 0 0   5.740293   9.942479 0 0 0  55.000000
Kpoints:  2  2  1
basis: NGX=  40 NGY=  40 NGZ= 192 NGXF=  56 NGYF=  56 NGZF= 270
 
14    8.295277    1.778004    2.000000
14    4.468415    1.778004    2.000000
14   12.122139    1.778004    2.000000
14   12.122140    8.406323    2.000000
14    8.295277    8.406323    2.000000
14   15.949001    8.406323    2.000000
14   10.208710    5.092164    2.000000
14    6.381846    5.092164    2.000000
14   14.035570    5.092164    2.000000
14   10.208710    9.511043    2.781150
14    6.381846    9.511043    2.781150
14   14.035570    9.511043    2.781150
14    8.295277    6.196884    2.781150
14    4.468415    6.196884    2.781150
14   12.122140    6.196884    2.781150
14    6.381846    2.882724    2.781150
14    2.554984    2.882724    2.781150
14   10.208710    2.882724    2.781150
14   10.208710    9.511043    5.124620
14    6.381846    9.511043    5.124620
14   14.035570    9.511043    5.124620
14    8.295277    6.196884    5.124620
14    4.468415    6.196884    5.124620
14   12.122140    6.196884    5.124620
14    6.381846    2.882724    5.124620
14    2.554984    2.882724    5.124620
14   10.208710    2.882724    5.124620
14   12.122140    3.987444    5.905775
14    4.468412    3.987444    5.905775
14    8.295274    3.987444    5.905775
14   14.035570    7.301603    5.905775
14    6.381843    7.301603    5.905775
14   10.208710    7.301603    5.905775
14   10.208707    0.673284    5.905775
14    2.554981    0.673284    5.905775
14    6.381847    0.673284    5.905775
14    6.461056    0.761011    8.412358
14    2.574533    0.804023    8.421392
14   10.261861    0.736772    8.301153
14   10.198968    7.360736    8.367784
14    6.283945    7.398959    8.268424
14   13.972941    7.416291    8.331777
14    8.310074    4.037139    8.342514
14    4.495873    4.096447    8.383462
14   12.169922    4.068631    8.354580
14    8.353763    1.822345    9.269316
14    4.503361    1.852017    9.262468
14   12.178661    1.923869    9.203348
14   12.049395    8.515646    9.263908
14    8.246326    8.550686    9.048194
14   15.935402    8.480018    9.112037
14   10.205510    5.164178    9.144423
14    6.441151    5.222516    9.048891
14   14.069547    5.160421    9.148112
14    8.377013    1.645154   11.690459
14    4.645076    1.854921   11.703725
14   12.193570    1.929837   11.710398
14   12.132156    8.391150   11.801527
14    8.420979    8.564851   11.399652
14   16.027009    8.491423   11.506418
14   10.269207    5.022148   11.466456
14    6.511532    5.233473   11.396364
14   14.124743    5.189430   11.555809
14   10.277055    2.819388   12.428641
14    2.700997    3.024850   12.504357
14    6.577131    3.130770   12.311526
14   12.151157    6.093684   12.391714
14    4.567893    6.276211   12.261430
14    8.461448    6.382094   12.150159
14   14.130427    9.355341   12.516797
14    6.454778    9.540108   12.322348
14   10.182924    9.587130   12.594972
14    9.231999    9.189473   14.842888
14    6.870369    8.769227   14.578564
14    8.885529    6.887522   14.355851
14    3.631414    3.649680   14.849097
14   11.037505    5.766113   14.553707
14    5.987890    3.798722   14.551952
14   10.174977    3.507506   14.703504
14    5.222592    7.737830   15.875538
14    8.033289    3.174848   15.660014
14   11.540171    6.939675   16.577017
14    8.162548    5.461705   16.080377
14    6.540930    6.538163   17.501840
14    8.154860    2.523699   17.897856
14    7.932394    8.304581   18.223763
14   10.602058    5.219578   17.753953
14    4.623433    5.902247   14.547875
14   10.044371    8.903141   16.998404
14   11.305338    3.062412   16.792518
14    8.238553    4.827757   18.743137
14    4.585803    0.627914   18.691783
14    9.671074    6.955267   19.382000
14    0.644838    0.018121   18.973478
14   10.369238    1.836653   18.506379
14    2.424427    1.876905   18.849172
14    6.085591    2.644257   18.918758
14   13.742286    3.425184   16.938277
14    5.545301    4.929736   18.968224
14    2.471130    2.625450   21.173112
14    6.239558    2.674905   21.244899
14   12.145135    6.067826   21.047597
14    4.697182    5.924282   21.024101
14    8.464612    5.929152   21.189554
14   14.049288    9.401918   20.736265
14    6.245165    9.378598   21.250595
14   10.142627    9.471030   21.053879
14   10.218092    2.540505   20.889051
14    6.476328    0.420294   21.931139
14    2.472926    0.449192   22.079045
14   10.005723    0.489671   22.011782
14   10.359738    7.239731   21.961217
14    6.508427    7.123075   21.873450
14   14.093392    7.252755   21.570833
14    8.347381    3.662529   21.800506
14    4.332276    3.885141   22.063663
14   12.041699    3.797907   21.648956
14    6.343973    0.614345   24.337446
14    2.431524    0.546196   24.407533
14   12.010898    3.950644   24.136209
14   10.182177    7.244139   24.350206
14    4.348323    3.979958   24.378136
14    8.224026    3.929917   24.182722
14   10.117189    0.664846   24.339367
14   14.049171    7.253348   24.114062
14    6.410621    7.149417   24.224204
14   13.867599    5.097029   25.133295
14    6.276699    5.039481   25.137377
14   10.158935    5.025716   25.082579
14   15.951768    8.349895   24.972997
14    4.376523    1.649401   25.089218
14    8.198162    1.727218   25.180146
14   12.031608    1.744330   25.107891
14    8.268672    8.277423   25.167567
14   12.121839    8.366127   25.131866
14   14.035567    5.092164   27.521580
14    6.381843    5.092164   27.521580
14   10.208710    5.092164   27.521580
14   15.948998    8.406323   27.521580
14    8.295274    8.406323   27.521580
14   12.122140    8.406323   27.521580
14   12.122136    1.778004   27.521580
14    4.468412    1.778004   27.521580
14    8.295274    1.778004   27.521580
14    6.381844    9.511044   28.302730
14   12.122140    6.196884   28.302730
14    6.381844    2.882725   28.302730
14   14.035570    9.511044   28.302730
14   10.208710    9.511044   28.302730
14    4.468412    6.196884   28.302730
14    2.554982    2.882725   28.302730
14    8.295275    6.196884   28.302730
14   10.208710    2.882725   28.302730
14    6.381844    9.511044   30.646200
14    4.468413    6.196884   30.646200
14   10.208710    2.882725   30.646200
14    2.554982    2.882725   30.646200
14   12.122140    6.196884   30.646200
14    6.381844    2.882725   30.646200
14    8.295280    6.196884   30.646200
14   14.035570    9.511044   30.646200
14   10.208710    9.511044   30.646200
14   12.122137    3.987445   31.427350
14    6.381844    7.301604   31.427350
14    8.295280    3.987445   31.427350
14   14.035568    7.301604   31.427350
14    4.468413    3.987445   31.427350
14   10.208710    7.301604   31.427350
14    2.554982    0.673285   31.427350
14    6.381844    0.673285   31.427350
14   10.208706    0.673285   31.427350
 1   13.921438    5.305244    0.488335
 1    6.552792    5.056572    0.490620
 1   10.332080    5.219558    0.501032
 1   16.121727    8.466536    0.479304
 1    8.366436    8.320434    0.451055
 1   12.099616    8.267377    0.434701
 1   12.132513    1.767502    0.517870
 1    4.484646    1.930047    0.450944
 1    8.227201    1.656673    0.461748
 1   11.974244    4.097017   32.927214
 1    8.249090    3.891977   33.016053
 1   14.264798    7.257565   32.930070
 1    6.460883    7.330665   32.954493
 1    4.430774    3.963449   32.998914
 1   10.191258    7.393460   32.891352
 1    2.701077    0.832785   32.932446
 1    6.286718    0.775722   32.952036
 1   10.153153    0.752691   32.963210
 
_______________________________________________________________________________
 
43. Fig. S5, d= 23.6, pulling Si apart
 
E=  -953.9141 eV
box:  11.480586 0 0   5.740293   9.942479 0 0 0  55.000000
Kpoints:  2  2  1
basis: NGX=  40 NGY=  40 NGZ= 192 NGXF=  56 NGYF=  56 NGZF= 270
 
14    8.295277    1.778004    2.000000
14    4.468415    1.778004    2.000000
14   12.122139    1.778004    2.000000
14   12.122140    8.406323    2.000000
14    8.295277    8.406323    2.000000
14   15.949001    8.406323    2.000000
14   10.208710    5.092164    2.000000
14    6.381846    5.092164    2.000000
14   14.035570    5.092164    2.000000
14   10.208710    9.511043    2.781150
14    6.381846    9.511043    2.781150
14   14.035570    9.511043    2.781150
14    8.295277    6.196884    2.781150
14    4.468415    6.196884    2.781150
14   12.122140    6.196884    2.781150
14    6.381846    2.882724    2.781150
14    2.554984    2.882724    2.781150
14   10.208710    2.882724    2.781150
14   10.208710    9.511043    5.124620
14    6.381846    9.511043    5.124620
14   14.035570    9.511043    5.124620
14    8.295277    6.196884    5.124620
14    4.468415    6.196884    5.124620
14   12.122140    6.196884    5.124620
14    6.381846    2.882724    5.124620
14    2.554984    2.882724    5.124620
14   10.208710    2.882724    5.124620
14   12.122140    3.987444    5.905775
14    4.468412    3.987444    5.905775
14    8.295274    3.987444    5.905775
14   14.035570    7.301603    5.905775
14    6.381843    7.301603    5.905775
14   10.208710    7.301603    5.905775
14   10.208707    0.673284    5.905775
14    2.554981    0.673284    5.905775
14    6.381847    0.673284    5.905775
14    6.435563    0.452847    8.283147
14    2.487951    0.686533    8.247797
14   10.322727    0.660358    8.255547
14   10.361387    7.145384    8.310488
14    6.392446    7.288048    8.280704
14   14.195449    7.176674    8.446092
14    8.290309    3.868794    8.248991
14    4.439377    3.802496    8.283173
14   12.238685    3.908699    8.244907
14    8.333456    1.660113    9.127708
14    4.489985    1.596854    9.064984
14   12.188727    1.855893    9.264813
14   12.199631    8.222363    9.296100
14    8.340397    8.326591    8.879960
14   16.016272    8.426826    9.142120
14   10.302290    4.907100    8.946454
14    6.329411    4.957418    9.051493
14   14.104430    4.987258    9.264182
14    8.241896    1.848871   11.504083
14    4.407856    1.870422   11.448189
14   12.257289    2.023048   11.623098
14   12.281130    8.267781   11.646661
14    8.398772    8.448455   11.159244
14   16.195098    8.508596   11.557484
14   10.339642    5.011279   11.287360
14    6.478074    5.122984   11.283322
14   14.158009    4.959547   11.626286
14   10.201085    2.896522   12.389488
14    2.735400    2.871195   12.844529
14    6.299870    3.017765   12.250010
14   12.118291    6.022529   12.372351
14    4.613545    6.221534   12.255542
14    8.411370    6.191507   11.848144
14   14.136738    9.518644   11.957749
14    6.659579    9.715251   12.276382
14   10.289260    9.477494   12.060102
14    9.693355    8.972990   14.221905
14    7.497654    9.908027   14.696226
14    9.278002    6.664787   13.966184
14    4.841926    6.228926   14.583442
14   11.419200    5.624417   14.665398
14    6.018093    4.000941   14.436850
14    9.784578    3.917139   14.409828
14    6.021055    8.225899   15.362758
14    7.773123    3.818651   15.923013
14   10.964419    7.773992   15.885951
14    9.241629    6.669905   17.149166
14    6.615220    7.565357   17.562414
14    7.405043    3.779467   18.344126
14    8.539029    8.378492   18.749972
14    9.551316    4.923657   18.838157
14    7.366045    6.139499   15.297777
14    2.787020    0.718385   18.437521
14   11.614325    3.932313   18.445303
14    6.259929    5.765215   19.004407
14    4.158174    1.102613   20.320024
14    8.286416    6.373950   20.086596
14    0.859037    0.516543   20.102452
14   11.221932    2.522461   20.395415
14    2.435838    2.675728   20.726147
14    5.678046    3.006886   20.159607
14   13.305652    4.896391   20.040422
14    4.326542    5.179203   20.388876
14    2.635052    2.807441   22.965803
14    6.569079    2.692719   22.391197
14   12.515855    6.026884   22.255545
14    4.688868    6.035615   22.604268
14    8.591324    6.176037   22.383369
14   14.149845    9.429027   22.933388
14    6.610667    9.620356   22.418443
14   10.198877    9.585333   22.246790
14   10.330769    2.809888   22.559407
14    6.365626    0.590566   23.280308
14    2.777265    0.529594   23.457884
14   10.423806    0.630310   23.369985
14   10.514819    7.321830   22.863301
14    6.592211    7.307707   23.076901
14   14.245910    7.258020   23.131066
14    8.377856    3.872877   23.086975
14    4.680985    3.827919   23.418400
14   12.220210    4.019993   23.436120
14    6.508927    0.686970   25.697068
14    2.692304    0.777534   25.750868
14   12.169900    4.064354   25.712876
14   10.380821    7.384024   25.333368
14    4.588512    3.970622   25.762623
14    8.308962    4.085629   25.553036
14   10.199213    0.788646   25.703550
14   14.205390    7.305097   25.507490
14    6.482157    7.447793   25.383735
14   14.053308    5.155880   26.375277
14    6.476426    5.279116   26.351816
14   10.230230    5.120455   26.322345
14   16.057279    8.538420   26.349854
14    4.635442    1.780533   26.486345
14    8.328633    1.935095   26.374525
14   12.225751    1.818263   26.343432
14    8.413997    8.428452   26.244397
14   12.290826    8.426644   26.443949
14   14.035567    5.092164   28.721580
14    6.381843    5.092164   28.721580
14   10.208710    5.092164   28.721580
14   15.948998    8.406323   28.721580
14    8.295274    8.406323   28.721580
14   12.122140    8.406323   28.721580
14   12.122136    1.778004   28.721580
14    4.468412    1.778004   28.721580
14    8.295274    1.778004   28.721580
14    6.381844    9.511044   29.502730
14   12.122140    6.196884   29.502730
14    6.381844    2.882725   29.502730
14   14.035570    9.511044   29.502730
14   10.208710    9.511044   29.502730
14    4.468412    6.196884   29.502730
14    2.554982    2.882725   29.502730
14    8.295275    6.196884   29.502730
14   10.208710    2.882725   29.502730
14    6.381844    9.511044   31.846200
14    4.468413    6.196884   31.846200
14   10.208710    2.882725   31.846200
14    2.554982    2.882725   31.846200
14   12.122140    6.196884   31.846200
14    6.381844    2.882725   31.846200
14    8.295280    6.196884   31.846200
14   14.035570    9.511044   31.846200
14   10.208710    9.511044   31.846200
14   12.122137    3.987445   32.627350
14    6.381844    7.301604   32.627350
14    8.295280    3.987445   32.627350
14   14.035568    7.301604   32.627350
14    4.468413    3.987445   32.627350
14   10.208710    7.301604   32.627350
14    2.554982    0.673285   32.627350
14    6.381844    0.673285   32.627350
14   10.208706    0.673285   32.627350
 1   13.923139    4.889501    0.457680
 1    6.385843    5.139289    0.506437
 1   10.166483    5.327458    0.444093
 1   16.010927    8.579937    0.468771
 1    8.077671    8.189168    0.478503
 1   12.403291    8.534681    0.518592
 1   12.108904    2.061501    0.485422
 1    4.606376    1.520858    0.508404
 1    8.262196    1.853216    0.475008
 1   12.153590    4.058655   34.120418
 1    8.207185    4.001537   34.115071
 1   14.212916    7.063339   34.010579
 1    6.278560    7.221653   34.287489
 1    4.466768    4.165784   34.231462
 1   10.288996    7.246431   34.119402
 1    2.535272    0.531981   34.183900
 1    6.423039    0.883472   34.163520
 1   10.360456    0.687371   34.100185
 
_______________________________________________________________________________
 
44. Fig. S5, d= 25.0, pulling Si apart
 
E= -953.8119 eV
box:  11.480586 0 0   5.740293   9.942479 0 0 0  55.000000
Kpoints:  2  2  1
basis: NGX=  40 NGY=  40 NGZ= 192 NGXF=  56 NGYF=  56 NGZF= 270
 
14    8.295277    1.778004    2.000000
14    4.468415    1.778004    2.000000
14   12.122139    1.778004    2.000000
14   12.122140    8.406323    2.000000
14    8.295277    8.406323    2.000000
14   15.949001    8.406323    2.000000
14   10.208710    5.092164    2.000000
14    6.381846    5.092164    2.000000
14   14.035570    5.092164    2.000000
14   10.208710    9.511043    2.781150
14    6.381846    9.511043    2.781150
14   14.035570    9.511043    2.781150
14    8.295277    6.196884    2.781150
14    4.468415    6.196884    2.781150
14   12.122140    6.196884    2.781150
14    6.381846    2.882724    2.781150
14    2.554984    2.882724    2.781150
14   10.208710    2.882724    2.781150
14   10.208710    9.511043    5.124620
14    6.381846    9.511043    5.124620
14   14.035570    9.511043    5.124620
14    8.295277    6.196884    5.124620
14    4.468415    6.196884    5.124620
14   12.122140    6.196884    5.124620
14    6.381846    2.882724    5.124620
14    2.554984    2.882724    5.124620
14   10.208710    2.882724    5.124620
14   12.122140    3.987444    5.905775
14    4.468412    3.987444    5.905775
14    8.295274    3.987444    5.905775
14   14.035570    7.301603    5.905775
14    6.381843    7.301603    5.905775
14   10.208710    7.301603    5.905775
14   10.208707    0.673284    5.905775
14    2.554981    0.673284    5.905775
14    6.381847    0.673284    5.905775
14    6.387899    0.682793    8.343968
14    2.592883    0.679179    8.223128
14   10.258635    0.749918    8.425465
14   10.288803    7.188486    8.180911
14    6.422472    7.316673    8.208827
14   14.062478    7.327276    8.376378
14    8.189486    3.918837    8.169207
14    4.238334    4.004784    8.223933
14   12.083159    3.951164    8.263399
14    8.304027    1.900427    9.204299
14    4.453629    1.755727    9.155706
14   12.206997    1.852011    9.150383
14   12.112933    8.410663    9.115858
14    8.396856    8.366394    8.881178
14   16.005976    8.412473    9.201412
14   10.123634    4.995694    8.963688
14    6.250025    5.101534    8.796815
14   13.910101    5.155546    9.241392
14    8.185957    1.862847   11.641597
14    4.090404    1.804210   11.595297
14   12.119853    1.854688   11.593824
14   11.948184    8.354434   11.493664
14    8.179463    8.544381   11.158951
14   15.914499    8.395439   11.667714
14   10.032024    5.134385   11.278371
14    6.148998    5.124209   11.120788
14   13.931583    4.959341   11.672936
14   10.093421    3.040915   12.381256
14    2.397530    2.893570   12.842903
14    6.083349    2.964422   12.118818
14   11.926888    6.172396   12.270311
14    4.470174    6.239349   12.323231
14    8.055406    6.283746   11.649930
14   13.956905    9.508105   11.847532
14    6.414871    9.528435   12.276667
14   10.062697    9.477243   12.314497
14    9.471604    8.529392   14.385640
14    7.410596    9.700683   14.533781
14    7.928862    5.722340   13.879934
14    5.329121    5.966088   14.573743
14   10.902820    6.055994   14.489756
14    6.316594    3.835704   14.315573
14    9.566155    4.001988   14.553314
14    7.172693    7.488975   15.352334
14    7.852748    3.227208   16.133122
14   11.032393    7.713856   16.062189
14   10.425749    6.915997   18.210598
14    8.040735    7.107011   17.609847
14    7.958008    2.909708   18.434421
14    8.556741    8.098324   19.665190
14    9.194565    4.958743   18.921288
14    6.891894    5.055440   17.763325
14    2.351057    0.465270   19.830324
14   11.999220    3.480922   19.899729
14    5.819826    5.099600   20.050083
14    4.304681    1.033327   21.280310
14    7.945282    6.052962   20.673303
14    0.898648    0.555500   21.681557
14   11.016000    2.397137   21.719054
14    2.358432    2.591077   21.772125
14    5.371646    3.104762   21.423733
14   12.931596    5.136169   21.546754
14    3.952147    5.315839   21.595143
14    2.469335    3.022669   24.117477
14    6.230381    3.110338   23.776745
14   12.056881    6.148718   23.653262
14    4.381681    6.335059   23.641999
14    8.161328    6.268834   23.235611
14   13.872226    9.697080   23.619794
14    6.271702    9.681837   23.914700
14   10.101634    9.808550   23.477992
14   10.131188    2.879084   23.841406
14    6.197800    0.862787   24.414731
14    2.519786    0.788544   24.627008
14   10.094523    0.773924   24.676803
14   10.068263    7.396454   24.185075
14    6.323651    7.304380   24.331816
14   13.885306    7.450311   24.321367
14    8.310004    4.200899   24.357145
14    4.362360    4.234571   24.707842
14   12.002137    4.001415   24.783283
14    6.390920    0.734862   26.754852
14    2.576552    0.836938   26.955034
14   12.228536    4.050172   27.108947
14   10.165214    7.416953   26.774433
14    4.575572    4.162299   27.089349
14    8.380813    4.253607   26.804384
14   10.145135    0.867019   27.006140
14   14.026146    7.395781   26.748560
14    6.231557    7.539645   26.826401
14   14.100020    5.229836   27.653158
14    6.474764    5.332987   27.722597
14   10.333924    5.205665   27.708944
14   15.829388    8.558009   27.675382
14    4.510082    1.872555   27.772385
14    8.202505    1.986269   27.729203
14   12.101434    1.853389   27.799077
14    8.235677    8.600730   27.651825
14   12.103502    8.458739   27.627668
14   14.035567    5.092164   30.121580
14    6.381843    5.092164   30.121580
14   10.208710    5.092164   30.121580
14   15.948998    8.406323   30.121580
14    8.295274    8.406323   30.121580
14   12.122140    8.406323   30.121580
14   12.122136    1.778004   30.121580
14    4.468412    1.778004   30.121580
14    8.295274    1.778004   30.121580
14    6.381844    9.511044   30.902730
14   12.122140    6.196884   30.902730
14    6.381844    2.882725   30.902730
14   14.035570    9.511044   30.902730
14   10.208710    9.511044   30.902730
14    4.468412    6.196884   30.902730
14    2.554982    2.882725   30.902730
14    8.295275    6.196884   30.902730
14   10.208710    2.882725   30.902730
14    6.381844    9.511044   33.246200
14    4.468413    6.196884   33.246200
14   10.208710    2.882725   33.246200
14    2.554982    2.882725   33.246200
14   12.122140    6.196884   33.246200
14    6.381844    2.882725   33.246200
14    8.295280    6.196884   33.246200
14   14.035570    9.511044   33.246200
14   10.208710    9.511044   33.246200
14   12.122137    3.987445   34.027350
14    6.381844    7.301604   34.027350
14    8.295280    3.987445   34.027350
14   14.035568    7.301604   34.027350
14    4.468413    3.987445   34.027350
14   10.208710    7.301604   34.027350
14    2.554982    0.673285   34.027350
14    6.381844    0.673285   34.027350
14   10.208706    0.673285   34.027350
 1   14.021057    5.090485    0.482999
 1    6.376461    5.093817    0.479120
 1   10.203333    5.100749    0.482973
 1   15.938893    8.378646    0.478961
 1    8.300590    8.396708    0.485380
 1   12.125955    8.398908    0.486968
 1   12.094828    1.764362    0.487658
 1    4.485505    1.779953    0.492776
 1    8.280947    1.763927    0.481167
 1   12.114587    3.981225   35.537010
 1    8.310219    3.976019   35.534353
 1   14.044915    7.299601   35.543524
 1    6.383879    7.307722   35.537119
 1    4.455246    3.988529   35.534976
 1   10.222362    7.317738   35.532803
 1    2.564747    0.676919   35.534867
 1    6.396174    0.677113   35.533808
 1   10.202041    0.669146   35.537357
 
_______________________________________________________________________________
 
45. Fig. S5, d= 26.0, pulling Si apart
 
E=  -952.1303 eV
box:  11.480586 0 0   5.740293   9.942479 0 0 0  55.000000
Kpoints:  2  2  1
basis: NGX=  40 NGY=  40 NGZ= 192 NGXF=  56 NGYF=  56 NGZF= 270
 
14    8.295277    1.778004    2.000000
14    4.468415    1.778004    2.000000
14   12.122139    1.778004    2.000000
14   12.122140    8.406323    2.000000
14    8.295277    8.406323    2.000000
14   15.949001    8.406323    2.000000
14   10.208710    5.092164    2.000000
14    6.381846    5.092164    2.000000
14   14.035570    5.092164    2.000000
14   10.208710    9.511043    2.781150
14    6.381846    9.511043    2.781150
14   14.035570    9.511043    2.781150
14    8.295277    6.196884    2.781150
14    4.468415    6.196884    2.781150
14   12.122140    6.196884    2.781150
14    6.381846    2.882724    2.781150
14    2.554984    2.882724    2.781150
14   10.208710    2.882724    2.781150
14   10.208710    9.511043    5.124620
14    6.381846    9.511043    5.124620
14   14.035570    9.511043    5.124620
14    8.295277    6.196884    5.124620
14    4.468415    6.196884    5.124620
14   12.122140    6.196884    5.124620
14    6.381846    2.882724    5.124620
14    2.554984    2.882724    5.124620
14   10.208710    2.882724    5.124620
14   12.122140    3.987444    5.905775
14    4.468412    3.987444    5.905775
14    8.295274    3.987444    5.905775
14   14.035570    7.301603    5.905775
14    6.381843    7.301603    5.905775
14   10.208710    7.301603    5.905775
14   10.208707    0.673284    5.905775
14    2.554981    0.673284    5.905775
14    6.381847    0.673284    5.905775
14    6.339724    0.671847    8.391035
14    2.610260    0.524939    8.279352
14   10.172505    0.609582    8.395795
14   10.167425    7.199863    8.293090
14    6.321233    7.251930    8.257899
14   13.935934    7.366726    8.397787
14    8.234370    3.930775    8.347013
14    4.401757    4.038690    8.314657
14   12.205155    3.942971    8.336875
14    8.337124    1.747919    9.418747
14    4.399044    1.813776    9.148196
14   12.108123    1.689902    9.090637
14   12.021267    8.397316    9.296958
14    8.245441    8.288616    9.179822
14   15.882918    8.392617    9.321010
14   10.210343    4.983108    9.054159
14    6.248115    5.058350    9.042379
14   13.945816    5.155069    9.216406
14    8.153094    1.611684   11.853894
14    4.309174    1.495999   11.597784
14   12.053115    1.657415   11.614237
14   12.096615    8.484174   11.655483
14    8.106689    8.252283   11.446311
14   15.914277    8.558871   11.780163
14   10.044539    5.062401   11.350295
14    6.169088    4.970353   11.379154
14   13.832649    5.169818   11.687434
14   10.107094    2.857378   12.422659
14    2.463136    2.930860   11.796192
14    6.213591    2.732616   12.327777
14   11.793731    6.268438   12.317576
14    4.416991    6.243544   12.292782
14    8.067859    6.050637   12.216780
14   13.881877    9.464912   12.833502
14    6.416890    9.365895   12.604916
14   10.053989    9.242166   12.539102
14    9.205231    8.729277   14.781951
14    6.963343    9.667189   15.018039
14    8.047944    5.810387   14.491680
14    5.204376    5.895020   14.624313
14   10.727087    6.149008   14.557471
14    6.300474    3.759357   14.564056
14   10.100629    3.935556   14.578903
14    6.633561    7.422827   15.727663
14    8.199490    3.773545   15.898474
14   10.648699    7.664028   16.363410
14    9.680589    6.979827   18.496759
14    7.275380    6.972336   18.051697
14    8.273533    3.003811   18.254351
14    8.028344    7.975963   20.139511
14    9.432648    4.921441   19.745499
14    6.994785    4.738955   18.941341
14    2.258032    0.396919   20.668767
14   11.623232    3.759368   20.541299
14    6.114292    4.795082   21.209493
14    3.826301    0.892665   22.258732
14    8.127399    6.004042   21.530141
14    0.666294    0.362939   22.406139
14   11.107382    2.450117   22.368657
14    2.039791    2.325389   22.856322
14    5.263229    3.041661   22.428504
14   12.955420    4.825518   22.223587
14    3.975818    5.090867   22.394346
14    2.520264    2.806109   25.183494
14    6.370683    2.825428   24.550107
14   12.188104    6.001553   24.411573
14    4.418865    6.089672   24.582385
14    8.435060    6.120889   24.182707
14   14.023823    9.590162   24.885190
14    6.435675    9.425970   24.721909
14   10.205264    9.572910   24.462477
14   10.531153    2.866230   24.663833
14    6.255857    0.629243   25.532558
14    2.552515    0.499026   25.764280
14   10.252588    0.641481   25.472077
14   10.234537    7.286485   25.260392
14    6.486352    7.130318   25.168105
14   13.944814    7.185403   25.360912
14    8.353514    3.938228   25.176917
14    4.611430    3.990199   25.620420
14   12.139746    4.193791   25.769348
14    6.419286    0.718752   27.881546
14    2.645676    0.685427   28.029882
14   12.121480    4.148567   28.102961
14   10.328635    7.334557   27.789031
14    4.434907    4.076691   28.029282
14    8.374672    3.951174   27.766153
14   10.269685    0.650064   27.873238
14   14.132277    7.424818   27.803279
14    6.573099    7.185724   27.666186
14   14.091212    5.264769   28.733589
14    6.572933    5.108674   28.760838
14   10.096716    5.133408   28.787476
14   16.116543    8.354768   28.611625
14    4.508629    1.866411   28.717424
14    8.292620    1.760322   28.753061
14   12.232041    1.878250   28.741379
14    8.418920    8.388023   28.707199
14   12.299146    8.514936   28.674719
14   14.035567    5.092164   31.121580
14    6.381843    5.092164   31.121580
14   10.208710    5.092164   31.121580
14   15.948998    8.406323   31.121580
14    8.295274    8.406323   31.121580
14   12.122140    8.406323   31.121580
14   12.122136    1.778004   31.121580
14    4.468412    1.778004   31.121580
14    8.295274    1.778004   31.121580
14    6.381844    9.511044   31.902730
14   12.122140    6.196884   31.902730
14    6.381844    2.882725   31.902730
14   14.035570    9.511044   31.902730
14   10.208710    9.511044   31.902730
14    4.468412    6.196884   31.902730
14    2.554982    2.882725   31.902730
14    8.295275    6.196884   31.902730
14   10.208710    2.882725   31.902730
14    6.381844    9.511044   34.246200
14    4.468413    6.196884   34.246200
14   10.208710    2.882725   34.246200
14    2.554982    2.882725   34.246200
14   12.122140    6.196884   34.246200
14    6.381844    2.882725   34.246200
14    8.295280    6.196884   34.246200
14   14.035570    9.511044   34.246200
14   10.208710    9.511044   34.246200
14   12.122137    3.987445   35.027350
14    6.381844    7.301604   35.027350
14    8.295280    3.987445   35.027350
14   14.035568    7.301604   35.027350
14    4.468413    3.987445   35.027350
14   10.208710    7.301604   35.027350
14    2.554982    0.673285   35.027350
14    6.381844    0.673285   35.027350
14   10.208706    0.673285   35.027350
 1   14.333694    5.306563    0.492844
 1    6.637412    5.110814    0.503309
 1   10.267937    5.118893    0.480505
 1   16.010988    8.435795    0.475026
 1    8.498860    8.426219    0.459347
 1   12.101625    8.384805    0.480211
 1   12.236616    1.765094    0.501551
 1    4.290380    1.654025    0.493221
 1    8.247101    2.013343    0.461908
 1   12.106937    4.065965   36.501018
 1    8.330898    3.927825   36.559698
 1   14.230157    7.231090   36.419841
 1    6.175196    7.214081   36.479345
 1    4.703898    3.847087   36.513932
 1   10.292255    7.389369   36.514044
 1    2.384767    0.461053   36.516130
 1    6.415833    0.663151   36.541136
 1   10.201547    0.694127   36.560826
 
_______________________________________________________________________________
 
46. Fig. S5, d= 27.2, pulling Si apart
 
E=  -949.4750 eV
box:  11.480586 0 0   5.740293   9.942479 0 0 0  55.000000
Kpoints:  2  2  1
basis: NGX=  40 NGY=  40 NGZ= 192 NGXF=  56 NGYF=  56 NGZF= 270
 
14    8.295277    1.778004    2.000000
14    4.468415    1.778004    2.000000
14   12.122139    1.778004    2.000000
14   12.122140    8.406323    2.000000
14    8.295277    8.406323    2.000000
14   15.949001    8.406323    2.000000
14   10.208710    5.092164    2.000000
14    6.381846    5.092164    2.000000
14   14.035570    5.092164    2.000000
14   10.208710    9.511043    2.781150
14    6.381846    9.511043    2.781150
14   14.035570    9.511043    2.781150
14    8.295277    6.196884    2.781150
14    4.468415    6.196884    2.781150
14   12.122140    6.196884    2.781150
14    6.381846    2.882724    2.781150
14    2.554984    2.882724    2.781150
14   10.208710    2.882724    2.781150
14   10.208710    9.511043    5.124620
14    6.381846    9.511043    5.124620
14   14.035570    9.511043    5.124620
14    8.295277    6.196884    5.124620
14    4.468415    6.196884    5.124620
14   12.122140    6.196884    5.124620
14    6.381846    2.882724    5.124620
14    2.554984    2.882724    5.124620
14   10.208710    2.882724    5.124620
14   12.122140    3.987444    5.905775
14    4.468412    3.987444    5.905775
14    8.295274    3.987444    5.905775
14   14.035570    7.301603    5.905775
14    6.381843    7.301603    5.905775
14   10.208710    7.301603    5.905775
14   10.208707    0.673284    5.905775
14    2.554981    0.673284    5.905775
14    6.381847    0.673284    5.905775
14    6.381055    0.597233    8.339159
14    2.412157    0.664274    8.317328
14   10.049818    0.583778    8.368901
14   10.257626    7.293769    8.267707
14    6.331416    7.252186    8.223217
14   14.033681    7.170974    8.363573
14    8.269313    3.754305    8.280700
14    4.310276    3.783361    8.290767
14   12.128665    3.955755    8.257945
14    8.252602    1.688536    9.234984
14    4.353989    1.606058    9.248058
14   12.012695    1.643582    9.119230
14   12.193538    8.297781    9.081688
14    8.253369    8.368566    8.987135
14   15.988360    8.269847    9.303114
14   10.157258    5.046141    8.850341
14    6.240295    4.858534    8.927650
14   13.989375    4.932168    9.222389
14    8.309081    1.559566   11.836819
14    4.555445    1.684354   11.763143
14   12.153988    1.713012   11.536270
14   12.181223    8.331348   11.536059
14    8.393710    8.413638   11.314318
14   15.921986    8.338207   11.660758
14   10.336458    4.974498   11.246675
14    6.340611    5.143765   11.276798
14   14.020455    5.118871   11.670926
14   10.256205    2.910503   12.237317
14    2.572424    2.888592   12.368713
14    6.450906    2.972331   12.271670
14   12.019331    6.144942   12.468109
14    4.531953    6.157820   12.424788
14    8.403781    6.042624   11.844111
14   13.940942    9.362359   12.608320
14    6.466248    9.387273   12.390562
14   10.194957    9.221246   12.407452
14    9.438570    8.121797   14.642080
14    7.038058    8.096428   14.706599
14    8.572470    5.926485   14.173168
14    5.541300    6.013225   14.679325
14   11.152346    5.967551   14.805038
14    6.823636    4.018294   14.643045
14   10.166448    3.914102   14.576344
14    5.840358    7.459291   16.511900
14    8.441751    4.107961   16.319656
14   10.893214    7.849973   16.725289
14    9.335482    6.917283   18.581627
14    6.932946    6.842567   18.793236
14    8.524682    3.054791   18.662713
14    8.196461    7.730458   20.805105
14    9.653325    4.928891   19.661584
14    7.159202    4.641011   19.769244
14    2.551547    0.164762   21.636013
14   10.203122    4.665907   22.093940
14    6.454538    4.428302   22.097133
14    4.029404    0.722577   23.537324
14    8.178016    5.838746   22.764150
14    1.182887    1.067690   23.464265
14   10.668043    2.631307   23.546154
14    2.506814    3.316440   23.698376
14    5.705155    2.615462   23.677125
14   12.127820    4.782355   23.548330
14    4.502637    4.546919   23.392257
14    2.657305    2.954218   25.930231
14    6.552274    2.818664   25.927867
14   12.007758    5.937630   25.540462
14    4.565186    5.931351   25.533049
14    8.241887    6.268906   25.402915
14   14.005129    9.358019   26.031454
14    6.535958    9.834783   25.651270
14   10.321382    9.614024   25.872507
14   10.103450    2.804160   25.874335
14    6.505290    0.642355   26.791073
14    2.671748    0.850807   26.928745
14   10.224397    0.587153   26.552800
14   10.184713    7.322659   26.418485
14    6.403065    7.386281   26.302386
14   14.036232    6.885180   26.427078
14    8.382397    4.235829   26.527646
14    4.611247    3.952690   26.845730
14   12.097296    3.918255   26.775563
14    6.439435    0.714923   29.235814
14    2.650309    0.815600   29.328565
14   12.128694    4.032160   29.152412
14   10.092600    7.304824   28.901419
14    4.534018    4.005571   29.204500
14    8.423940    4.101733   28.939409
14   10.279391    0.668587   29.022698
14   13.985056    7.235023   29.019676
14    6.378212    7.414389   28.928420
14   14.060377    5.106633   29.889634
14    6.452700    5.164635   29.853958
14   10.221323    5.198063   29.906816
14   15.900196    8.506307   29.861961
14    4.613167    1.810358   29.991003
14    8.348725    1.855570   29.921219
14   12.144135    1.875347   29.850183
14    8.267767    8.435552   29.949930
14   12.122079    8.410141   29.829135
14   14.035567    5.092164   32.321580
14    6.381843    5.092164   32.321580
14   10.208710    5.092164   32.321580
14   15.948998    8.406323   32.321580
14    8.295274    8.406323   32.321580
14   12.122140    8.406323   32.321580
14   12.122136    1.778004   32.321580
14    4.468412    1.778004   32.321580
14    8.295274    1.778004   32.321580
14    6.381844    9.511044   33.102730
14   12.122140    6.196884   33.102730
14    6.381844    2.882725   33.102730
14   14.035570    9.511044   33.102730
14   10.208710    9.511044   33.102730
14    4.468412    6.196884   33.102730
14    2.554982    2.882725   33.102730
14    8.295275    6.196884   33.102730
14   10.208710    2.882725   33.102730
14    6.381844    9.511044   35.446200
14    4.468413    6.196884   35.446200
14   10.208710    2.882725   35.446200
14    2.554982    2.882725   35.446200
14   12.122140    6.196884   35.446200
14    6.381844    2.882725   35.446200
14    8.295280    6.196884   35.446200
14   14.035570    9.511044   35.446200
14   10.208710    9.511044   35.446200
14   12.122137    3.987445   36.227350
14    6.381844    7.301604   36.227350
14    8.295280    3.987445   36.227350
14   14.035568    7.301604   36.227350
14    4.468413    3.987445   36.227350
14   10.208710    7.301604   36.227350
14    2.554982    0.673285   36.227350
14    6.381844    0.673285   36.227350
14   10.208706    0.673285   36.227350
 1   13.803309    4.988434    0.523885
 1    6.312610    5.289971    0.459336
 1   10.272671    5.025488    0.442761
 1   15.877838    8.398615    0.458856
 1    8.270532    8.508863    0.477714
 1   12.211545    8.706920    0.542871
 1   11.997698    1.675381    0.510430
 1    4.400055    1.877851    0.500644
 1    8.350624    1.701831    0.526399
 1   12.093841    3.663014   37.709211
 1    8.432866    3.923697   37.695679
 1   14.226561    7.400917   37.807700
 1    6.477917    7.233975   37.845079
 1    4.399331    4.299691   37.745768
 1   10.148352    7.200033   37.707666
 1    2.474946    0.619833   37.693179
 1    6.442699    0.663868   37.729446
 1   10.138161    0.719824   37.733475
 
_______________________________________________________________________________
 
47. Fig. S5, d= 27.6, pulling Si apart
 
E=  -952.0235 eV
box:  11.480586 0 0   5.740293   9.942479 0 0 0  55.000000
Kpoints:  2  2  1
basis: NGX=  40 NGY=  40 NGZ= 192 NGXF=  56 NGYF=  56 NGZF= 270
 
14    8.295277    1.778004    2.000000
14    4.468415    1.778004    2.000000
14   12.122139    1.778004    2.000000
14   12.122140    8.406323    2.000000
14    8.295277    8.406323    2.000000
14   15.949001    8.406323    2.000000
14   10.208710    5.092164    2.000000
14    6.381846    5.092164    2.000000
14   14.035570    5.092164    2.000000
14   10.208710    9.511043    2.781150
14    6.381846    9.511043    2.781150
14   14.035570    9.511043    2.781150
14    8.295277    6.196884    2.781150
14    4.468415    6.196884    2.781150
14   12.122140    6.196884    2.781150
14    6.381846    2.882724    2.781150
14    2.554984    2.882724    2.781150
14   10.208710    2.882724    2.781150
14   10.208710    9.511043    5.124620
14    6.381846    9.511043    5.124620
14   14.035570    9.511043    5.124620
14    8.295277    6.196884    5.124620
14    4.468415    6.196884    5.124620
14   12.122140    6.196884    5.124620
14    6.381846    2.882724    5.124620
14    2.554984    2.882724    5.124620
14   10.208710    2.882724    5.124620
14   12.122140    3.987444    5.905775
14    4.468412    3.987444    5.905775
14    8.295274    3.987444    5.905775
14   14.035570    7.301603    5.905775
14    6.381843    7.301603    5.905775
14   10.208710    7.301603    5.905775
14   10.208707    0.673284    5.905775
14    2.554981    0.673284    5.905775
14    6.381847    0.673284    5.905775
14    6.528331    0.655275    8.252662
14    2.706271    0.926840    8.310907
14   10.384752    0.717800    8.281826
14   10.244493    7.363945    8.268092
14    6.581002    7.404531    8.251434
14   14.200171    7.335971    8.276743
14    8.437346    3.950726    8.248322
14    4.517601    3.911849    8.347007
14   12.340936    3.937368    8.270527
14    8.414733    1.785812    9.183098
14    4.706498    1.724224    9.156302
14   12.215644    1.879163    9.335194
14   12.197566    8.345006    9.042239
14    8.451852    8.642852    8.987423
14   16.126767    8.432628    9.113524
14   10.439141    5.063215    8.875834
14    6.365468    5.105866    8.885770
14   14.120160    5.175892    9.248905
14    8.375217    1.637314   11.586916
14    4.590192    1.762943   11.611585
14   12.225970    1.701631   11.800167
14   12.197408    8.329308   11.485221
14    8.369637    8.406142   11.189407
14   15.900714    8.434415   11.467713
14   10.397397    5.057490   11.156840
14    6.357093    4.907516   11.123843
14   14.181714    4.975825   11.657204
14   10.103191    2.985137   12.379617
14    2.733414    2.757534   12.515979
14    6.555983    2.894417   12.323682
14   12.122472    6.167211   12.278567
14    4.633588    6.121815   12.282167
14    8.357025    6.096157   11.386436
14   14.089098    9.366595   12.457872
14    6.560246    9.243460   12.310036
14   10.196580    9.304306   12.407255
14    9.587543    8.359619   14.531925
14    7.205339    8.232287   14.590268
14    8.157964    6.194669   13.556873
14    5.675375    6.040163   14.386428
14   10.802527    6.134338   14.376126
14    6.959583    3.991808   14.551967
14    9.537617    4.129989   14.404550
14    6.161458    7.195857   16.524489
14    8.384590    3.570390   16.533184
14   10.387575    7.171742   16.479147
14    6.907740    6.176003   21.361490
14    8.352601    5.966633   16.972994
14    8.232983    5.723221   19.428395
14    8.059456    7.583474   22.912933
14    9.604939    6.663549   21.040841
14    8.610922    4.022279   20.991919
14    2.660499    0.044670   22.471228
14   10.118379    4.654837   22.864057
14    6.712795    4.456834   22.922328
14    4.216319    0.648724   24.121925
14    8.320754    5.473842   24.139098
14    1.334426    1.150193   23.999178
14   11.074749    2.900533   24.186909
14    2.490084    3.415275   23.977586
14    5.534790    2.605054   24.260059
14   12.169035    5.120093   23.887017
14    4.513908    4.792256   24.066034
14    2.479816    2.925810   26.304845
14    6.305043    2.647659   26.501585
14   12.173035    5.948986   26.218860
14    4.653929    6.015043   26.264969
14    8.252712    5.886710   26.470129
14   14.026984    9.332688   26.581776
14    6.468573    9.574756   26.126295
14   10.285678    9.402438   26.174593
14   10.267384    2.686148   26.414532
14    6.330265    0.453332   27.275613
14    2.606051    0.748777   27.111136
14   10.357883    0.475119   27.184088
14   10.226973    7.111587   26.848741
14    6.428520    7.263641   27.033768
14   14.068405    7.017272   27.016033
14    8.241863    3.727283   27.193868
14    4.442491    3.894695   27.300149
14   12.006498    3.877560   27.369410
14    6.263813    0.587064   29.614611
14    2.548129    0.520312   29.588585
14   12.063851    3.851976   29.716740
14   10.259062    7.168683   29.372705
14    4.424736    4.054253   29.629952
14    8.264238    3.776041   29.514614
14   10.234709    0.490374   29.505746
14   14.052468    7.244454   29.390617
14    6.479845    7.075493   29.523472
14   13.991952    5.149263   30.315134
14    6.449744    4.923437   30.334445
14   10.097318    5.056295   30.373373
14   16.010662    8.318818   30.418784
14    4.382540    1.789983   30.321795
14    8.280129    1.587542   30.244410
14   12.106447    1.660943   30.434479
14    8.410117    8.200772   30.332377
14   12.150157    8.264682   30.348692
14   14.035567    5.092164   32.721580
14    6.381843    5.092164   32.721580
14   10.208710    5.092164   32.721580
14   15.948998    8.406323   32.721580
14    8.295274    8.406323   32.721580
14   12.122140    8.406323   32.721580
14   12.122136    1.778004   32.721580
14    4.468412    1.778004   32.721580
14    8.295274    1.778004   32.721580
14    6.381844    9.511044   33.502730
14   12.122140    6.196884   33.502730
14    6.381844    2.882725   33.502730
14   14.035570    9.511044   33.502730
14   10.208710    9.511044   33.502730
14    4.468412    6.196884   33.502730
14    2.554982    2.882725   33.502730
14    8.295275    6.196884   33.502730
14   10.208710    2.882725   33.502730
14    6.381844    9.511044   35.846200
14    4.468413    6.196884   35.846200
14   10.208710    2.882725   35.846200
14    2.554982    2.882725   35.846200
14   12.122140    6.196884   35.846200
14    6.381844    2.882725   35.846200
14    8.295280    6.196884   35.846200
14   14.035570    9.511044   35.846200
14   10.208710    9.511044   35.846200
14   12.122137    3.987445   36.627350
14    6.381844    7.301604   36.627350
14    8.295280    3.987445   36.627350
14   14.035568    7.301604   36.627350
14    4.468413    3.987445   36.627350
14   10.208710    7.301604   36.627350
14    2.554982    0.673285   36.627350
14    6.381844    0.673285   36.627350
14   10.208706    0.673285   36.627350
 1   14.063328    5.132225    0.459118
 1    6.369861    5.128964    0.471129
 1   10.101689    4.907896    0.509395
 1   15.869931    8.160017    0.503353
 1    8.421510    8.359753    0.481751
 1   12.175773    8.423076    0.462182
 1   12.314087    1.606859    0.456498
 1    4.486042    1.570763    0.555003
 1    8.219747    1.774738    0.530518
 1   12.263160    4.035394   38.174301
 1    8.262356    3.901644   38.183057
 1   14.075261    7.199668   38.181111
 1    6.640153    7.168392   38.213101
 1    4.452069    4.097422   38.204587
 1   10.042332    7.347684   38.187202
 1    2.415431    0.659441   38.166091
 1    6.804532    0.502830   38.055589
 1   10.290147    0.763528   38.180113
 
_______________________________________________________________________________
 
48. Fig. S5, d= 28.0, pulling Si apart
 
E=  -951.8439 eV
box:  11.480586 0 0   5.740293   9.942479 0 0 0  55.000000
Kpoints:  2  2  1
basis: NGX=  40 NGY=  40 NGZ= 192 NGXF=  56 NGYF=  56 NGZF= 270
 
14    8.295277    1.778004    2.000000
14    4.468415    1.778004    2.000000
14   12.122139    1.778004    2.000000
14   12.122140    8.406323    2.000000
14    8.295277    8.406323    2.000000
14   15.949001    8.406323    2.000000
14   10.208710    5.092164    2.000000
14    6.381846    5.092164    2.000000
14   14.035570    5.092164    2.000000
14   10.208710    9.511043    2.781150
14    6.381846    9.511043    2.781150
14   14.035570    9.511043    2.781150
14    8.295277    6.196884    2.781150
14    4.468415    6.196884    2.781150
14   12.122140    6.196884    2.781150
14    6.381846    2.882724    2.781150
14    2.554984    2.882724    2.781150
14   10.208710    2.882724    2.781150
14   10.208710    9.511043    5.124620
14    6.381846    9.511043    5.124620
14   14.035570    9.511043    5.124620
14    8.295277    6.196884    5.124620
14    4.468415    6.196884    5.124620
14   12.122140    6.196884    5.124620
14    6.381846    2.882724    5.124620
14    2.554984    2.882724    5.124620
14   10.208710    2.882724    5.124620
14   12.122140    3.987444    5.905775
14    4.468412    3.987444    5.905775
14    8.295274    3.987444    5.905775
14   14.035570    7.301603    5.905775
14    6.381843    7.301603    5.905775
14   10.208710    7.301603    5.905775
14   10.208707    0.673284    5.905775
14    2.554981    0.673284    5.905775
14    6.381847    0.673284    5.905775
14    6.376616    0.642238    8.460212
14    2.392643    0.699069    8.353360
14   10.199273    0.672197    8.278614
14   10.184840    7.409844    8.300189
14    6.330720    7.173062    8.162986
14   13.987304    7.226675    8.383239
14    8.298829    3.963993    8.298808
14    4.365402    3.836967    8.246850
14   12.124765    3.947110    8.308841
14    8.291024    1.770217    9.230816
14    4.334166    1.612351    9.260151
14   12.077285    1.831106    9.272332
14   12.110182    8.360554    9.154795
14    8.145384    8.407075    9.076202
14   15.980396    8.456467    9.138204
14   10.231848    5.101088    8.918251
14    6.290250    5.016944    8.934855
14   13.991998    5.045803    9.278982
14    8.238503    1.703107   11.582819
14    4.467525    1.715670   11.717660
14   12.006807    1.790138   11.822707
14   12.029900    8.455779   11.484344
14    8.067137    8.606533   11.417676
14   15.789602    8.519749   11.542656
14   10.095705    4.990509   11.243525
14    6.187294    4.963989   11.259789
14   13.928442    5.165459   11.786834
14    9.994943    2.934479   12.429497
14    2.521237    2.908728   12.319047
14    6.487863    2.979722   12.501732
14   11.853766    6.259231   12.375499
14    4.523050    6.234714   12.569577
14    8.092873    6.193684   11.701328
14   13.955425    9.524315   12.637791
14    6.197385    9.416207   12.552685
14   10.026521    9.445913   12.380763
[truncated: 360,740 more chars]
